# Supplementary material for: Optimization of a targeted metabolomics kit for dried blood spots analysis and longitudinal comparison with serum
Source: Metabolomics. 2026 Apr 29;22(3):59. doi: 10.1007/s11306-026-02433-5 (PMC13124823; doi:10.1007/s11306-026-02433-5)
Supplement: Supplementary file 1 — Supplementary Material 1 [file 11306_2026_2433_MOESM1_ESM.csv]

class	n	R2
Trp-Kyn Pathway Metabolites	186	0.923
Sphingomyelin	293	0.9165
Lysophosphatidylcholine	306	0.8824
Cholesterol Esters	431	0.873
Dihexosylceramides	99	0.872
Others	42	0.8678
Phosphatidylcholine	1533	0.8633
Carnitines	583	0.805
Biogenic Amines	397	0.7806
Sulfates	42	0.7467
Amino acids and derivatives	1104	0.7445
Nucleo Bases and Nucleosides	452	0.6728
Phenolic Acids	50	0.5505
Fatty Acids and Derivatives	384	0.5458
Diacylglycerols	188	0.4047
Hexose	21	0.3932
Ceramides	161	0.3884
Indole Derivatives	146	0.3353
Trihexosylceramides	14	0.3202
Triacylglycerols	477	0.2506
Vitamins and Derivatives	62	0.2303
Organic Acids	445	0.2108
Ketone and Keto Acids	127	0.1894
Exosylceramides	84	0.1628
Dipeptides	21	0.0036
Alkaloids and Derivatives	21	0.0018
Catecholamines and Derivatives	84	0.0011
Sugars and Derivatives	21	1.00E-04
