# Supplementary material for: Optimization of a targeted metabolomics kit for dried blood spots analysis and longitudinal comparison with serum
Source: Metabolomics. 2026 Apr 29;22(3):59. doi: 10.1007/s11306-026-02433-5 (PMC13124823; doi:10.1007/s11306-026-02433-5)
Supplement: Supplementary file 2 — Supplementary Material 2 [file 11306_2026_2433_MOESM2_ESM.csv]

metabolite	p_value	mean_DBS	mean_Serum	cohen_d	ci_lower	ci_upper	p_adj	log2FC	negLogP
2,5-Furandicarboxylic acid	0.000579827888428211	4.64130440748369e-07	2.67768621820717e-06	-0.890916041541754	-1.39641905645534	-0.385413026628169	0.00120651055571931	-2.52838468267321	2.91846887411111
2-Hydroxy-2-methylbutyric acid	0.501679759456588	2.75994925764e-06	2.12052157489728e-06	0.1493120773093	-0.280772216777532	0.579396371396133	0.516730152240286	0.380222581464804	0.286736195761272
2-Hydroxy-3-methylvaleric acid	2.01688167778015e-07	2.36700427780263e-06	1.10070799715411e-05	-1.68438671278066	-2.34954742502593	-1.01922600053539	6.59488294639223e-07	-2.21729757378798	6.18079290840982
2-Hydroxybutyric acid	1.64587749034155e-09	3.34479007152935e-05	0.000379477760247038	-2.26812620962875	-3.07650367929039	-1.45974873996711	6.67109388851236e-09	-3.50402776602523	8.17580294707401
2-hydroxyglutaric acid	1.65158149667054e-09	1.51453250799121e-06	5.49150368716845e-06	-2.26766508808392	-3.07592422119048	-1.45940595497736	6.67109388851236e-09	-1.85832869850047	8.17580294707401
2-Hydroxyisobutyric acid	2.03480206978123e-12	9.23594958090397e-07	1.62519078092182e-05	-3.30316493131661	-4.3898649153384	-2.21646494729482	1.74653844322889e-11	-4.13720497817517	10.7578218506227
2-Hydroxyisovaleric acid	1.110536184986e-09	8.79607188378158e-06	0.000126632449274392	-2.32099911640261	-3.14298916599871	-1.49900906680652	4.70076275562566e-09	-3.84764393488755	8.32783166681273
2-Hydroxyphenylacetic acid	5.10949570059264e-06	3.37122562360253e-07	1.491619315238e-06	-1.34416511056816	-1.93424431127549	-0.754085909860823	1.39719838184347e-05	-2.14553429417069	4.85474192600952
2-Oxoadipic acid	2.61285794955276e-10	8.65346648713945e-07	0.000253747293756222	-2.52316120691159	-3.3979420128723	-1.64838040095087	1.27145371088473e-09	-8.19589854362607	8.89569944632057
2-Oxoisocaproic acid	6.25037805688921e-11	4.82913824750571e-05	0.00105477092907988	-2.73574955006407	-3.66714616175811	-1.80435293837002	3.44886932067637e-10	-4.44902013874448	9.46232326094845
3,4-Dihydroxybutyric acid	0.00989795388449046	2.09555927454054e-05	3.43365803653507e-05	-0.62191153888249	-1.08914837220023	-0.154674705564753	0.0177817892459741	-0.712411036392158	1.7500245414222
3-(3-Hydroxyphenyl)-3-hydroxypropanoic acid	0.000191448994888103	3.00820872382839e-07	3.26367914693548e-06	-0.994483123195036	-1.51735362648386	-0.471612619906207	0.000419558435605843	-3.4395226559474	3.37720754259749
3-Aminoisobutyric acid	0.000163101763586548	1.67584981753717e-06	1.2370998132445e-05	-1.009520773497	-1.5350204955135	-0.484021051480495	0.000363887689156991	-2.88399713453831	3.43903263697113
3-Carboxy-4-methyl-5-propyl-2-furanpropionic acid	2.83746763902747e-05	8.48670788932208e-06	8.43965770430251e-05	-1.17570457877447	-1.73191136789691	-0.619497789652039	7.0423895619236e-05	-3.31390756111672	4.15227995485312
3-Deoxyglucosone	5.05377929844951e-10	4.74331135266749e-07	1.04092943161264e-06	-2.42945388192796	-3.27962569740908	-1.57928206644683	2.29579254749263e-09	-1.13390579075412	8.63906735823821
3-Hydroxybutyric acid	9.36315099513416e-06	4.38908121927564e-05	0.000377371135293061	-1.28387107323003	-1.86153890209783	-0.706203244362229	2.4518759809292e-05	-3.10399320457882	4.61050150077689
3-Hydroxyisobutyric acid	4.75983570766025e-09	1.4641528388965e-05	0.000212721849770515	-2.12961170756558	-2.90275928064162	-1.35646413448954	1.83848654208377e-08	-3.86083016206949	7.73553954486509
3-Hydroxyisovaleric acid	9.30390517562608e-13	4.50859024647489e-06	4.00910939905106e-05	-3.44568862107588	-4.57214147674631	-2.31923576540545	8.76823508553865e-12	-3.15253348092814	11.0570878148151
3-Indoleacetic acid	0.000798691011924062	2.54480876441234e-06	4.34441593467925e-05	-0.861028754149504	-1.3617722245498	-0.360285283749212	0.00164530348456357	-4.09353308267221	2.78375398250744
3-Methyladipic acid	6.19078503138905e-05	2.60150615634805e-07	9.37628519992e-07	-1.10102253879484	-1.64306853104037	-0.558976546549298	0.000146586404191511	-1.84966933171423	3.8339063084017
4-Hydroxybenzoic acid	1.04408850719648e-05	2.5072517762841e-06	1.89894227007277e-06	1.27312148328632	0.69763385451842	1.84860911205422	2.72255990484145e-05	0.40091083112365	4.56502255562881
4-Hydroxyphenylacetic acid	0.00146588901034595	8.07608163750881e-08	6.65330446601318e-06	-0.804241694891473	-1.29627259186281	-0.31221079792014	0.00291292414274533	-6.36427175076844	2.53567082495561
4-Hydroxyphenylpyruvic acid	6.81867768659981e-10	4.92406276866881e-06	1.32178299302248e-05	-2.38776717333478	-3.22706707228245	-1.5484672743871	3.05358174660774e-09	-1.42456428070953	8.51519044913285
5-Aminolevulinic Acid	0.884994224109582	2.45175160605908e-07	3.03741079731579e-07	-0.0319686675999738	-0.459784997201945	0.395847662001997	0.886428574553843	-0.309029217383638	0.0523562526483207
5-Oxoproline	1.33857497364232e-09	0.000188498772765869	0.00139852536633097	-2.29579240518434	-3.1112820052524	-1.48030280511629	5.51492889140636e-09	-2.89127938565551	8.25846008290991
Acetoacetic acid	9.57796600621681e-08	2.9067620455007e-05	0.000596206326317443	-1.76801495092745	-2.45273888854107	-1.08329101331383	3.23452622505027e-07	-4.3583268048289	6.49018932331513
alpha-Ketoglutaric acid	3.35693078089438e-13	4.81953530738292e-06	0.000101336612995361	-3.6392561117536	-4.8200756543989	-2.45843656910829	3.84182078257912e-12	-4.39411765432202	11.4154628984416
alpha-Ketoisovaleric acid	4.30477086118221e-11	1.01285823108791e-05	0.00028172378334563	-2.79339647646038	-3.74031441152093	-1.84647854139983	2.44068659835835e-10	-4.79777720174088	9.612487983525
Argininic acid	0.109934208710175	3.30852220120056e-05	1.46030137764507e-05	0.36503889052337	-0.0766867900573651	0.806764571104104	0.154759318867627	1.1799208166389	0.81034319037934
Benzoic acid	0.00627601100258499	7.25945610619603e-06	4.07444505488864e-06	0.666259357802935	0.193463919181968	1.1390547964239	0.0115803936620667	0.833257886863413	1.93627667701986
Butyric acid + Isobutyric acid	6.0840911745206e-06	3.06012744110415e-05	0.000106004199484922	-1.3266909631952	-1.91314183792227	-0.740240088468124	1.62769192461201e-05	-1.79245777872911	4.78842779115569
Caproic acid	0.70497569063978	2.41758124993636e-05	2.32884667355123e-05	0.0838120756436287	-0.344645434084816	0.512269585372074	0.714221273467843	0.0539487179141731	0.14616721825399
Caprylic acid	0.000241547584244854	2.98780579466047e-06	1.18030607743018e-05	-0.972707040675283	-1.4918171850657	-0.453596896284869	0.00051832085785875	-1.98200274624877	3.28540131427315
cis-Aconitic acid	9.36413455737137e-13	1.00678623955641e-06	8.44330631600115e-06	-3.44449226019908	-4.57061039931664	-2.31837412108152	8.76823508553865e-12	-3.06805065137739	11.0570878148151
Citric acid	3.37490236212961e-10	4.04245743733224e-05	0.000325559058573794	-2.48649421506649	-3.35161850581702	-1.62136992431596	1.59212951129473e-09	-3.00961479270071	8.79802160760782
Cyclic AMP	1.22402546171622e-06	3.83609152770771e-07	3.91787879663589e-06	-1.49041252111434	-2.11179077686551	-0.869034265363168	3.61936715473984e-06	-3.35236371908862	5.44136735908864
Dimethylglycine	6.95651228105252e-12	7.28900529513823e-05	0.000584280970557823	-3.08934532752635	-4.11691342247405	-2.06177723257865	5.30756122184007e-11	-3.00286844933499	10.2751049876181
Ethylmalonic acid	1.86889061088641e-09	1.0748688154525e-07	2.99763506420722e-06	-2.25123256362339	-3.05527907687873	-1.44718605036804	7.49983375018055e-09	-4.80159225947579	8.12494836356556
Fumaric acid	2.14487359285591e-13	1.25427795522913e-06	1.23893836713214e-05	-3.72726029194094	-4.93292657682198	-2.5215940070599	2.59908211840187e-12	-3.30417542198641	11.5851799986808
Glutaric acid	3.30834240924455e-06	5.15414902346952e-07	1.59180025428863e-06	-1.38802608936393	-1.98732110490378	-0.788731073824071	9.20970995005915e-06	-1.62685315587838	5.03575404722686
Glyceric acid	4.24780204581455e-14	7.39341923432245e-06	6.11588300265506e-05	-4.0612531391661	-5.36185459302889	-2.7606516853033	6.90826753766681e-13	-3.04824718115283	12.1606308517817
Guanidinopropionic acid	0.028331264894489	0.000183503013702102	0.000251260580713435	-0.515787718293409	-0.971053407996294	-0.060522028590523	0.0458343500125502	-0.453380593311422	1.33880892310007
Guanidoacetic acid	2.74930099404378e-11	6.00004430335276e-06	2.79953658338171e-05	-2.86398025610595	-3.82999162073559	-1.8979688914763	1.68224555873174e-10	-2.22214297431793	9.77411060959739
Hippuric acid	0.000388187352585624	8.57603227143294e-06	7.7141264202505e-05	-0.928362917499157	-1.43999226077012	-0.416733574228197	0.000813219606433613	-3.16912054951091	3.08979215922328
Indole-3-carboxylic acid	2.26155282056336e-06	2.79539267473772e-06	3.27679120244909e-06	-1.42684728544011	-2.0344241907192	-0.819270380161011	6.4705539032785e-06	-0.22923279136256	5.18905854053056
Indole-3-propionic acid	3.89237269897691e-05	6.81279263104248e-07	1.38127707618693e-05	-1.14531888094949	-1.69569622575876	-0.594941536140226	9.47041861404619e-05	-4.34161264024165	4.0236308237684
Indolelactic acid	1.37730932696312e-11	5.60000885615907e-07	1.03914550599228e-05	-2.97559385916159	-3.97198420749372	-1.97920351082947	9.36966844078932e-11	-4.21382476231017	10.028275776976
Indoxyl glucuronide	3.61844849842734e-06	5.12439035600751e-07	6.99646138473856e-07	-1.37894226098824	-1.97631612346406	-0.781568398512419	9.983040946554e-06	-0.449245052829767	5.00073714757607
Isovaleric acid	0.0134087131429492	0.000198689671780165	0.000118766848160693	0.591895609454453	0.128238620870703	1.0555525980382	0.0235414338702915	0.742384693435397	1.62816708851933
Kynurenic acid	3.72123129926915e-11	3.90463949517405e-07	1.1121635985255e-06	-2.81617394678863	-3.76924290471489	-1.86310498886238	2.19021042185556e-10	-1.51010776366318	9.65951415883077
Lactic acid	4.10864363863352e-13	0.002325363038589	0.0304549995335967	-3.60015560144062	-4.76996063153437	-2.43035057134687	4.52477069725811e-12	-3.7111512080542	11.3444034247325
Malic acid	3.84493876707599e-11	5.11531483612356e-06	3.10278605562603e-05	-2.81104754868565	-3.76273124881481	-1.85936384855648	2.22072164304015e-10	-2.60066928063918	9.65350587480036
Malonic acid	7.05873099435825e-07	1.48577806025142e-06	4.03629388098517e-06	-1.54842934513022	-2.18265081409158	-0.914207876168869	2.14891416478493e-06	-1.44181259253663	5.66778093141631
Methylmalonic acid	9.95393050565858e-09	2.82118430959912e-07	1.88003218471596e-06	-2.03681705276789	-2.78674645945645	-1.28688764607932	3.77394420398589e-08	-2.73638453373754	7.42320452496604
N-Acetyl-Alanine	1.42091121817414e-14	1.89657842177191e-06	2.54715559155313e-05	-4.30204613479534	-5.67163070679238	-2.93246156279829	2.7441347900988e-13	-3.74741615642119	12.5615945601816
N-Acetyl-Arginine	0.126347104196748	5.08254091551662e-07	2.09496092473316e-06	-0.348102729439398	-0.788576171700004	0.0923707128212083	0.174681231305572	-2.04330150576334	0.757753755453866
N-Acetyl-Aspartic acid	1.15612128844275e-13	3.12673297933132e-07	1.76596980472874e-05	-3.85174233506824	-5.09267963914175	-2.61080503099473	1.52017650267579e-12	-5.81966084574335	11.818105984629
N-Acetyl-Glutamic acid	1.31112947890147e-07	3.23638750493958e-07	1.1615921566125e-06	-1.73248251840245	-2.40884790625402	-1.05611713055087	4.3733054779551e-07	-1.84364735444148	6.35919018587108
N-Acetyl-Glutamine	1.12533399913133e-10	3.64456637101052e-06	6.70614443524918e-06	-2.64674980285365	-3.55431983173807	-1.73917977396924	6.0474470562014e-10	-0.879736382361036	9.2184279250827
N-Acetyl-Glycine	9.27414625467428e-12	3.31898750456471e-06	2.53309842450711e-05	-3.04102944299433	-4.05532933357151	-2.02672955241714	6.74284986516318e-11	-2.93208803157404	10.1711565101227
N-Acetyl-Histidine	3.27312070411158e-14	2.53930359586973e-05	0.000507687226661308	-4.11743894593077	-5.43409968091144	-2.8007782109501	5.61885720872488e-13	-4.32143516534902	12.2503520044331
N-Acetyl-Isoleucine	3.15310239291198e-05	1.35770170861366e-06	1.75288855929719e-06	-1.16554557438069	-1.71979324337203	-0.611297905389355	7.73260824928415e-05	-0.368567729302139	4.11167399156562
N-Acetyl-Methionine	0.0032217888432992	8.64650375062552e-07	1.40520198333428e-06	-0.730035570142238	-1.21136775294321	-0.248703387341266	0.00614526390481145	-0.700588721831937	2.21145946185119
N-Acetyl-Proline	6.24034538665788e-11	2.91065133046878e-07	3.02244529295133e-06	-2.73599584809629	-3.66745863108005	-1.80453306511253	3.44886932067637e-10	-3.37630229336201	9.46232326094845
N-Acetyl-Serine	3.44076453809962e-10	2.39276070734061e-06	1.09019407158786e-05	-2.48374140630663	-3.34814211293551	-1.61934069967775	1.610903397383e-09	-2.18783695043822	8.79293050256118
N-Acetyl-Tryptophan	4.44936219868988e-05	8.15293786039465e-06	6.79111840995759e-05	-1.13251612972918	-1.68046486819418	-0.584567391264179	0.000106992445089119	-3.05825726305624	3.97064688747315
N-Acetyl-Valine	2.56403908784636e-12	4.99968917865507e-08	9.26643639418786e-07	-3.26203128477992	-4.33730624487634	-2.1867563246835	2.14131913012034e-11	-4.21210431322005	10.669318603083
N-Methyl-Aspartic acid	1.05233170950286e-06	7.7698987559343e-06	9.69810903633716e-06	-1.50624279647306	-2.13110271787218	-0.881382875073932	3.14174394431289e-06	-0.319807674104922	5.50282921334552
N1-Acetyl-Lysine	1.46569972521501e-09	8.12532302095611e-07	1.31338732222276e-05	-2.2836177604279	-3.09597468624797	-1.47126083460782	5.99869159061507e-09	-4.0147234559584	8.22194346577335
N1-Acetyl-Lysine + N6-Acetyl-Lysine	0.00543438495557904	3.68213810962221e-06	2.71414293521482e-05	-0.680130374481617	-1.15472887789781	-0.205531871065427	0.0102080544150391	-2.8818810541533	1.99105702356725
Orotic acid	1.12329279248608e-11	1.70095056327524e-06	2.18567811573023e-06	-3.00917937099678	-4.01475317693825	-2.0036055650553	7.97925225007355e-11	-0.361739740445532	10.0980378052511
p-Cresol sulfate	8.72816696448841e-08	5.28643885948842e-05	0.000269743498466354	-1.7786053144993	-2.46583333965824	-1.09137728934037	2.96374021101859e-07	-2.35122008538976	6.52815986744906
p-Hydroxyhippuric acid	4.74818680732914e-05	6.1243517214853e-07	2.39320216917525e-06	-1.12630450886963	-1.67308093201853	-0.579528085720737	0.000113735637477884	-1.96631323145314	3.94410343386139
Phenylacetic acid	2.25731673980899e-06	1.19795471226933e-06	1.03684903689717e-05	-1.42703966634463	-2.03465789688024	-0.819421435809021	6.4705539032785e-06	-3.11356058166398	5.18905854053056
Phenylacetylglutamine	6.29217787104599e-05	1.83304012376795e-06	3.76318562844386e-05	-1.0994779396419	-1.64123708581602	-0.557718793467787	0.000148418546729253	-4.35964418489877	3.82851182521008
Picolinic acid	3.17002148014188e-11	1.79743007899316e-06	4.07202747683262e-06	-2.84141237489196	-3.80130863726991	-1.881516112514	1.90201288808513e-10	-1.17981164618928	9.72078654459877
Pipecolic acid	2.25556447024625e-09	9.84859103042002e-06	7.25981370424977e-05	-2.22639313005773	-3.02408838427652	-1.42869787583894	8.99315382330440e-09	-2.8819432792912	8.04608797813764
Propionic acid	0.270406090021495	1.54567030225945e-06	5.27061561660323e-06	-0.247351813595377	-0.681551688139594	0.186848060948839	0.305369836515494	-1.76973886148779	0.515173863421822
Pyruvic acid	3.13619328733683e-09	3.69305278174147e-05	0.00146611976897461	-2.18331566640299	-2.97004484193285	-1.39658649087312	1.22668826048998e-08	-5.31104527150783	7.9112657909409
Quinaldic acid	0.913596727131074	8.98355601883483e-08	1.05426793278337e-07	-0.0239785901364305	-0.451747130561501	0.40378995028864	0.913596727131074	-0.230883027234902	0.0392454649119973
Quinoline-4-carboxylic acid	1.37967609726833e-11	7.20324634455628e-07	1.90641318264626e-06	-2.97531231490497	-3.9716257590687	-1.97899887074124	9.36966844078932e-11	-1.40414168363886	10.028275776976
Quinolinic acid	7.33183394343817e-12	3.57906450879646e-07	4.09943351216049e-06	-3.0804690640565	-4.10559687417332	-2.05534125393967	5.45912455065637e-11	-3.51777010987727	10.2628769970943
Salicylic acid	0.042147073386465	3.88855293698563e-06	2.04017657231399e-05	-0.47373434323991	-0.924800490700044	-0.022668195779776	0.0661088613016126	-2.39138873511976	1.17974032332134
Shikimic acid	0.0216361360319664	9.52540169948382e-05	3.2600635168894e-05	0.543624035305627	0.0854055161180068	1.00184255449325	0.0365331477261072	1.54687986112022	1.43731290700559
Succinic acid	1.43647848295685e-11	6.01962672948534e-06	4.42601967526489e-05	-2.96870258624965	-3.96321096069304	-1.97419421180626	9.6493880702971e-11	-2.87826392953779	10.0155002271868
Tartaric acid	0.0024776992863412	2.80440342391922e-08	8.68902652528955e-07	-0.754884287045194	-1.23970965722348	-0.27005891686691	0.00480005692463594	-4.95342874735032	2.31875361222677
Threonic acid	5.64502354500042e-12	2.77463481813414e-05	0.000147783858765915	-3.12484298574245	-4.16218224675484	-2.08750372473005	4.47259557796187e-11	-2.41311889454923	10.3494403699248
Tiglylglycine	3.10613152521278e-06	5.20347509313023e-07	7.80155813145259e-07	-1.39443385183303	-1.99508791713813	-0.793779786527929	8.6859243555724e-06	-0.584286852812645	5.06118395716358
Uric acid	1.14028480037964e-06	0.000187177845640493	0.00807150048298582	-1.49782607168204	-2.12083268454509	-0.874819458818989	3.38796157035875e-06	-5.43035530100949	5.47006152451482
Valeric acid	0.000931740113650052	4.4557028809079e-05	2.09134334775371e-05	0.846639460671407	0.348145236540769	1.34513368480205	0.0018879193122483	1.09122309598999	2.72401657094587
Xanthine	1.85662759967024e-07	3.77166388391646e-07	2.84473884416889e-05	-1.69357655881984	-2.36086822623979	-1.0262848913999	6.10316944997982e-07	-6.23695129017066	6.21444457201136
Xanthosine	1.33649527001962e-06	1.19832052982021e-05	6.58076374210073e-05	-1.48123876809196	-2.10060735470639	-0.861870181477538	3.91447429797216e-06	-2.45724117270403	5.40732655412194
1,3-Diaminopropane	0.202458975095879	1.81608926071785e-07	7.9973268575326e-07	-0.287572764647944	-0.724032903056564	0.148887373760677	0.2453326404103	-2.13868274049227	0.610244667011544
1-Methylnicotinamide	0.0254511567354891	3.01314665436037e-07	8.91980762111268e-07	-0.526918562713657	-0.983348654594594	-0.0704884708327194	0.0416106213294504	-1.5657417022348	1.38079579927706
3-Methoxytyramine	0.355649922151364	1.59686053237541e-08	2.07295504599495e-07	-0.206341500298922	-0.638577191392795	0.225894190794952	0.374432115655099	-3.69837861022671	0.426626908188156
Adenine	0.0894212628574236	3.99230089847191e-07	6.09289368837366e-06	-0.389540538489617	-0.833176259346714	0.0540951823674799	0.129723803863586	-3.93183520240431	0.886980325087373
Adenosine	0.514611332825285	2.59942368136696e-06	3.65917554359219e-06	-0.144778883710193	-0.574721390667499	0.285163623247114	0.529167726599045	-0.493326829958383	0.276406650855198
Agmatine	0.160140089996985	5.87461879602594e-08	1.15060801476133e-06	-0.318342194652056	-0.756751507583336	0.120067118279224	0.207912973987683	-4.29175737624568	0.682118409391692
Alanine	1.76252314628158e-11	0.00113867786400873	0.00557998554132213	-2.93537509165769	-3.92079336989321	-1.94995681342217	1.15876521744895e-10	-2.29290172255172	9.93600454945093
Allantoin	0.155317485172606	1.44052686546094e-05	4.51799954973549e-05	-0.322252094394665	-0.760922606870173	0.116418418080844	0.202930667730804	-1.64908756030626	0.692652315609278
alpha-Aminoadipic acid	4.2491525155728e-07	3.61579043328258e-07	2.02862772208445e-05	-1.60283226320973	-2.24929782167302	-0.956366704746439	1.34665448955077e-06	-5.81004926366726	5.87074381669679
alpha-Aminobutyric acid	2.33642706447874e-08	3.61409437257364e-05	0.00018198656167576	-1.93279773014827	-2.65710844128883	-1.20848701900771	8.49359956381096e-08	-2.33212583829932	7.07090821795408
Arginine	5.01707420226945e-13	0.000129879364697486	0.00163305704944952	-3.56186207306315	-4.72089540242475	-2.40282874370156	5.25517263898732e-12	-3.65233105314535	11.279413012285
Asparagine	0.0358391226462895	0.000181889519500615	0.000819859559573928	-0.491064553671009	-0.94382277547278	-0.0383063318692376	0.0565014739678748	-2.17231438280734	1.24794022248561
Aspartic acid	0.000228648465223071	0.000444657758848435	0.000245018228543278	0.977844875348927	0.457852581589508	1.49783716910835	0.000495806145641607	0.859806274557949	3.30468809434574
Asymmetric dimethylarginine	0.297110127579554	4.21314565644347e-06	4.85465789809074e-05	-0.233618979981496	-0.667122596248767	0.199884636285775	0.334451837603213	-3.52639993565892	0.47566641352883
Asymmetric dimethylarginine + Symmetric dimethylarginine	8.03298983713601e-12	2.33827083075672e-06	2.55385374655204e-05	-3.06509164563813	-4.08599475838789	-2.04418853288836	5.90998538017863e-11	-3.44916196236788	10.228413593453
beta-Alanine	2.326746643407e-05	8.68377277663964e-06	1.75757232478418e-05	-1.19487529079785	-1.75480632166309	-0.634944259932599	5.79810252268356e-05	-1.01719017660477	4.23671410967055
Cadaverine	0.452581833006999	7.35091424547312e-07	2.49980606147062e-06	-0.167170247295583	-0.597855109907753	0.263514615316586	0.469287873822693	-1.76582057627364	0.328560667607088
Carnosine	0.25743672577988	4.16483763659512e-08	1.42558730431589e-06	-0.254383936967635	-0.688955277416678	0.180187403481408	0.292994284589256	-5.09715232957846	0.533140851303084
Choline	9.2748553739787e-05	9.66533489987283e-05	0.000210826064806871	-1.06269832070016	-1.59770222305126	-0.527694418349059	0.00021467642775726	-1.12516161378916	3.66821564003964
cis-4-Hydroxyproline	2.48043310754884e-06	1.76330211475928e-05	0.000160526484478891	-1.41738069789306	-2.02292751164443	-0.811833884141697	7.03168651589535e-06	-3.18645975557198	5.15294049906221
Citrulline	4.83020305737883e-07	0.000108458996520657	0.000614317086379571	-1.58900899091546	-2.23234564795926	-0.945672333871664	1.51405621675076e-06	-2.50183378293506	5.81985799922737
Creatine	5.80612773070412e-06	0.000392797377479167	0.000188787758858083	1.33136394940376	0.743945239394214	1.9187826594133	1.56689385920312e-05	1.05702007520942	4.80496042147884
Creatinine	9.12490277509705e-16	0.00021893934495387	0.00117875687114038	-4.96401490475192	-6.52504151424432	-3.40298829525952	4.83317960098378e-14	-2.42866303513208	13.3157670661756
Cystathionine	0.235596254302007	1.48769378613249e-06	8.2062817106077e-06	-0.266850557286058	-0.702105199209271	0.168404084637154	0.273681363080151	-2.46365107557676	0.562754775797877
Cytidine	0.356432534861926	8.4688024776222e-07	7.8667311124739e-06	-0.205998704110459	-0.638219439343634	0.226222031122716	0.374617868273249	-3.21553438637185	0.426411511778181
Cytosine	0.33428147389456	2.74611275061523e-06	7.68309361597274e-06	-0.215907434167739	-0.648570288255989	0.21675541992051	0.354349829960271	-1.48429647127772	0.450567771304705
Deoxyadenosine	0.262360647632306	6.20613329850023e-07	1.46901554177594e-06	-0.251683804962191	-0.686111319445125	0.182743709520743	0.297502532544523	-1.24308307003442	0.526509332908776
Deoxycytidine	0.229876879037697	2.36056964848944e-07	8.42281204651758e-07	-0.270259329274401	-0.705706304549395	0.165187646000592	0.267540322495851	-1.83516692277581	0.572610753763408
Deoxyguanosine	0.317330130561522	5.28423395245136e-09	1.74594612290905e-06	-0.223802115536435	-0.656831744611421	0.209227513538551	0.350224724082816	-8.36809898365766	0.455653198190549
Deoxyinosine	0.265426942844654	7.45222139634289e-08	7.64410487805724e-07	-0.250021331569528	-0.68436103227095	0.184318369131893	0.300428297945047	-3.35860513167797	0.522259162671291
Diacetylspermine	0.345913704353764	5.46482002765375e-07	1.35085207382787e-05	-0.210649712886673	-0.643075442132889	0.221776016359544	0.366052515908607	-4.62755190502097	0.436456603859123
Dimethylamine	0.0478542894153267	1.53578312835403e-06	1.16395292148542e-05	-0.459982682801889	-0.909745089853383	-0.0102202757503957	0.0741201775906564	-2.92198629750019	1.13006354878987
DOPA	0.37644435261333	3.60325388236531e-08	4.09686541061307e-07	-0.197400415951125	-0.629253988359386	0.234453156457136	0.39297738161324	-3.50714828688465	0.405632445358018
Dopamine	0.455584454209291	5.94225199159139e-07	2.65957175186348e-06	-0.166045935976752	-0.596691014815172	0.264599142861667	0.471610038025699	-2.16211226796985	0.326416959699139
Epinephrine	1.0830978890348e-05	7.37805852855182e-09	4.64114078708123e-07	-1.26950854177084	-1.84426567647657	-0.694751407065104	2.80064642436613e-05	-5.97509441783478	4.55274171646717
Ethanolamine	1.1496998250844e-10	1.99598495886095e-05	9.89341953882778e-05	-2.64355066875752	-3.55026746062187	-1.73683387689318	6.125124930191e-10	-2.30936840798125	9.2128850488509
gamma-Aminobutyric acid	6.40892702984962e-11	1.02208746615528e-06	6.70969719276971e-06	-2.73191112185253	-3.66227665052774	-1.80154559317732	3.50505920747528e-10	-2.71472899774245	9.4553046415311
Glutamic acid	0.000211151728294251	0.000472100667628566	0.000997473436823712	-0.985301474279832	-1.50657962533031	-0.464023323229352	0.000461101654013595	-1.07918389906104	3.33620331992397
Glutamine	5.12873979398406e-13	0.00134341883147874	0.00715330680837746	-3.55766380194492	-4.71551713780291	-2.39981046608693	5.28260198780359e-12	-2.41270116340084	11.2771521095501
Glycine	1.53618234314324e-11	0.000865203743493345	0.00291011345815887	-2.95773536735927	-3.94925031418107	-1.96622042053746	1.02081794415325e-10	-1.74996358879584	9.99105170443576
Guanine	0.100168737857563	5.69613487120197e-08	5.61199374100755e-06	-0.376164125428581	-0.818742724427973	0.0664144735708105	0.143296944435125	-6.62238628334628	0.843763070098903
Guanosine	4.29126394381875e-06	6.28985187247343e-07	1.81358555731487e-05	-1.36171405423802	-1.95546213814111	-0.767965970334933	1.17866716323555e-05	-4.84967495526457	4.92860881541165
Histamine	0.0217865711819937	5.15295820561046e-07	8.20282467493542e-08	0.542914912096389	0.0847732995180993	1.00105652467468	0.0366869236797605	2.65120819307911	1.43548870375014
Histidine	3.42531341264862e-13	0.000242926190935338	0.00100886533050933	-3.63533738908053	-4.81505232988381	-2.45562244827726	3.84880670730336e-12	-2.05414366083761	11.4146738992612
Homoarginine	1.06481959579599e-07	1.85066132549069e-05	4.3810500768468e-05	-1.75598413107776	-2.4378704817509	-1.07409778040462	3.57640494674959e-07	-1.24323580178243	6.44655331309144
Homocitrulline	0.216415802609026	1.62863985000267e-06	1.78137605064145e-05	-0.278546875010879	-0.714471274579234	0.157377524557477	0.257201857716112	-3.45125259002405	0.589725898916779
Hypoxanthine	3.10649835830893e-07	2.89837812350707e-05	0.000102419380667638	-1.63686262611555	-2.29108104123871	-0.982644210992396	9.94723308515501e-07	-1.82117101338864	6.00229770548135
Indole	8.37283576396902e-10	8.42011360370554e-06	8.37262271427917e-05	-2.35949397276528	-3.19144808207306	-1.5275398634575	3.61847028121179e-09	-3.31376801281076	8.44147498991888
Indole-3-acetamide	0.330022466599827	2.986755821025e-08	2.02458314687936e-06	-0.217864154809251	-0.650616716273838	0.214888406655337	0.350436227420434	-6.08290178702603	0.455391003658302
Isoleucine	1.42585401158486e-08	0.000258616844580757	0.00104752592856041	-1.99258335081847	-2.73156340911791	-1.25360329251903	5.30829987445449e-08	-2.01809780334949	7.27504455111615
Kynurenine	8.30308436125543e-10	5.47164216865484e-07	3.01344177759857e-05	-2.36064113232938	-3.19289284242456	-1.52838942223419	3.61359586989849e-09	-5.78329449591421	8.4420604188163
Leucine	2.05221171857197e-10	0.000466885074452484	0.0019769730687646	-2.55813767505414	-3.44216112105306	-1.67411422905522	1.02279584038506e-09	-2.08215384430274	8.99021104687711
Lysine	1.93337641854253e-16	0.000548569431260259	0.00349098855515733	-5.37867619515127	-7.06066264464202	-3.69668974566052	1.9913777110988e-14	-2.66988949104788	13.7008463581101
Methionine	2.07387923556074e-11	7.13739085915151e-05	0.000392663640803615	-2.90908781625614	-3.88734989831563	-1.93082573419665	1.33505975789223e-10	-2.45982533108079	9.87449929464247
Methionine sulfoxide	0.000176680829164663	9.62320847386132e-06	1.9903629911316e-05	-1.00201350504253	-1.52619735448231	-0.47782965560275	0.000391357535569038	-1.04844167706166	3.40742629944588
Methylamine	0.225899561369193	7.67014174816254e-07	3.80883585934558e-06	-0.272668277147631	-0.708252592858958	0.162916038563695	0.265541938618161	-2.31202497189172	0.575866878454187
Methylhistidine	4.94401174432358e-07	4.22729346605377e-05	0.000229388498823498	-1.58650351694245	-2.22927433963223	-0.943732694252666	1.52769962899599e-06	-2.43998688336648	5.81596202684213
N2-Acetyl-Ornithine	0.000428091705774789	2.2728202793247e-06	1.29933170246685e-05	-0.919228300744702	-1.42934681492986	-0.409109786559546	0.000893786061381147	-2.51521426475457	3.04876642245755
Nicotinamide ribotide	0.377793297590307	1.24574966323559e-05	5.32863371900616e-05	-0.196831934103862	-0.62866177217347	0.234997903965747	0.393720502379106	-2.09675148414698	0.404811969415321
Nitro-Tyrosine	0.366234754470323	1.49542693680765e-06	5.79768501865833e-06	-0.201747667871616	-0.633784958753358	0.230289623010126	0.382966291476581	-1.95491953027172	0.416839450757155
Norepinephrine	0.357147020172518	1.01756827167746e-07	1.8998917272821e-06	-0.20568619434957	-0.637893316307636	0.226520927608497	0.374731508432286	-4.22271970576556	0.426279788723742
Nudifloramide	0.00671511879973905	1.15027719588183e-06	2.47908851272576e-05	-0.65972247059184	-1.13167873189972	-0.187766209283965	0.0123143721609458	-4.42975631050641	1.90958772543978
Ornithine	1.28146184997018e-09	0.00031017920149008	0.000921968862983785	-2.30165997231251	-3.11866100037453	-1.4846589442505	5.31505653209107e-09	-1.57161607604713	8.27449211186606
Phenylalanine	2.34353938121349e-15	0.000202368935907677	0.00104233812151884	-4.7267032468298	-6.21883471460082	-3.23457177905878	6.89670160757112e-14	-2.36476359069356	13.1613585637731
Phenylethylamine	0.00716457735757609	9.91782077119189e-07	9.35837895536023e-07	0.653446005034236	0.182289089416844	1.12460292065163	0.0130610879262007	0.0837645041453929	1.88402064689958
Proline	4.36747935743086e-12	0.000687633265075287	0.0039148388909399	-3.16890667409367	-4.21840122438939	-2.11941212379794	3.59880299052303e-11	-2.50924169318261	10.4438419273039
Putrescine	0.432858003723204	2.6456457307372e-06	6.49405883427819e-06	-0.174671810617349	-0.605628889008705	0.256285267774007	0.450347215994848	-1.29550056682897	0.346452517680548
Sarcosine	0.000240808315750031	4.50886185587443e-06	2.23594073269685e-05	-0.972993949526422	-1.49215327213803	-0.453834626914811	0.00051832085785875	-2.31004673371491	3.28540131427315
Serine	2.32769529141318e-08	0.000665815570322934	0.0018638770456001	-1.93324675058015	-2.65766706108681	-1.20882644007348	8.49359956381096e-08	-1.48511217895152	7.07090821795408
Serotonin	1.29540683380594e-08	1.52215439164064e-06	8.93348655812982e-06	-2.00433172374913	-2.74621213836731	-1.26245130913094	4.85188741389134e-08	-2.553108641418	7.31408928531845
Spermidine	4.29858555368713e-11	5.48246838999055e-05	4.57016634551879e-06	2.79362059249582	1.84664218470507	3.74059900028657	2.44068659835835e-10	3.58450700608761	9.612487983525
Spermine	3.3956706547462e-09	1.78675768709174e-05	8.4185963287787e-07	2.17301310199537	1.38889726396885	2.95712894002189	1.31982670731645e-08	4.40762047873236	7.87948308773113
Taurine	2.8274016814749e-07	0.000741128762164972	0.00152529913822182	-1.64716047787845	-2.30373872109205	-0.990582234664845	9.14834680184024e-07	-1.04129608826992	6.03865738021847
Threonine	8.3511846259719e-13	0.000350656329627495	0.00169274965763875	-3.46577114252185	-4.59784515388702	-2.33369713115667	8.06411265445412e-12	-2.27123895230445	11.0934434138269
Thymidine	5.0893783010759e-10	1.7042053884449e-06	4.39315587577114e-05	-2.42847090656851	-3.27838580957297	-1.57855600356405	2.29579254749263e-09	-4.68808656658757	8.63906735823821
Thymine	0.181556291962465	1.41881533008463e-05	4.66593967109655e-05	-0.302052316641272	-0.739406120475805	0.135301487193261	0.224403576865607	-1.71748083034914	0.648970224953242
trans-4-Hydroxyproline	1.92744621720238e-08	1.56027746404292e-05	9.61359896804533e-05	-1.95595775184505	-2.68593297687888	-1.22598252681123	7.09024858470875e-08	-2.6232740163365	7.14933853814913
Trimethylamine N-Oxide	0.173620855314557	4.47812838883587e-05	0.000207435168591065	-0.307898177815823	-0.745624680478689	0.129828324847043	0.218575799304108	-2.21169271338039	0.660397924776566
Tryptamine	0.3515500352645	1.47709677042957e-08	2.97255169992211e-07	-0.208145742019001	-0.640460551672886	0.224169067634884	0.37074730681478	-4.33086565122539	0.430921995093182
Tryptophan	1.51264234895785e-12	0.000116073781888467	0.000937726771449346	-3.35656981982094	-4.45813602696169	-2.2550036126802	1.37472495831758e-11	-3.01412548021586	10.8617841825852
Tyramine	0.791818684667841	4.19190114845745e-07	5.88280504711838e-07	-0.0583746350675678	-0.486445908298435	0.3696966381633	0.798277238376387	-0.488899530647818	0.097846253778509
Tyrosine	2.07113177007886e-11	0.000322445382214556	0.00141041650104722	-2.90930126541169	-3.88762140545497	-1.93098112536841	1.33505975789223e-10	-2.12899454478839	9.87449929464247
Urea	9.92435453664072e-17	0.0191095124543786	0.064298711545514	-5.56666744476825	-7.3037002212113	-3.8296346683252	1.53331277591099e-14	-1.75049885733484	13.8143692456696
Uridine	2.11038544868637e-05	9.48872737024184e-06	5.40259922500715e-05	-1.20433260758689	-1.76611383218975	-0.64255138298403	5.30170002962674e-05	-2.5093671532726	4.27558484830479
Valine	8.14784709993562e-13	0.000733469862574796	0.00325446687267273	-3.47036749646606	-4.60372869717377	-2.33700629575834	7.9926500123178e-12	-2.14961163549578	11.0973092038007
C0	9.30480021974742e-15	8.25324360636864e-05	0.000454362246725198	-4.39854279696812	-5.79588143945569	-3.00120415448055	1.98288501234617e-13	-2.46080983595131	12.7027024698348
C10	2.56556146164277e-09	1.90419094963654e-06	4.81584022784298e-06	-2.20949381337759	-3.00287963437422	-1.41610799238096	1.01635704057387e-08	-1.33860937212445	7.99295370001286
C10:1	0.184354799685449	7.50688182404357e-06	8.32990478278984e-06	-0.300039443103588	-0.737266498663006	0.137187612455829	0.226503511343156	-0.150086232806303	0.64492506100154
C10:2	0.853029822814088	1.86232678828324e-07	1.46731724909059e-07	0.0409519499924949	-0.386934400132522	0.468838300117512	0.855799400160888	0.343925419050739	0.0676280222537078
C12	0.00929537069397175	2.75496398892076e-05	2.21674777983599e-05	0.628071860588041	0.160081925685606	1.09606179549048	0.0167479273728121	0.313588830346739	1.77603893108958
C12:1	5.83816001466138e-06	2.74703364842512e-06	4.05878147411781e-06	-1.33081387011224	-1.91811855787624	-0.743509182348234	1.5686882126351e-05	-0.563172084940169	4.80446336679406
C12DC	0.522857652086548	1.66648392492789e-06	1.46862491869623e-06	0.141921399110837	-0.287933955614998	0.571776753836671	0.536754200979213	0.182341417105728	0.270224547814022
C14	0.111298025579439	1.90792527681891e-06	2.25612201896301e-06	-0.363552887173515	-0.805166459038591	0.0780606846915608	0.155968661696356	-0.241840425998944	0.806962654335065
C14:1	1.15347769933873e-05	1.79272641721498e-07	1.59765188773372e-06	-1.26331491240445	-1.83682244720898	-0.68980737759992	2.95788057340802e-05	-3.15572584917275	4.52901936494256
C14:1OH	0.00103977154024734	5.18462414862929e-07	1.33108044182428e-06	-0.836388058371955	-1.33329688423473	-0.339479232509178	0.00208629484374303	-1.36028644898843	2.68062431529492
C14:2OH	0.00204251241993707	1.62987119238221e-07	7.6882239867843e-07	-0.773088889876566	-1.2605310809259	-0.285646698827234	0.00400721484292416	-2.23789241409024	2.39715737266709
C16	0.0002505936861118	4.17832180800309e-06	2.29087020294602e-06	0.969266162805374	0.450745041470143	1.4877872841406	0.000535871619436305	0.867027890709411	3.27093924323366
C16:1	0.653535613873006	1.46849382399872e-06	1.62259145897121e-06	-0.0994354558280399	-0.528198446017997	0.329327534361917	0.664284554890654	-0.143962601272693	0.177645845110371
C16:1OH	0.0254370520463307	4.77795326191607e-07	1.08711399012132e-06	-0.526975899452216	-0.983412045938152	-0.0705397529662798	0.0416106213294504	-1.18603857663639	1.38079579927706
C16:2	0.523940804488843	2.58081025243601e-06	2.80207182631914e-06	-0.141547931772282	-0.571392022957983	0.28829615941342	0.536974157834336	-0.118669862445637	0.270046614449426
C16:2OH	0.0334450268487444	4.52378479501265e-07	9.74809396886345e-07	-0.498383306752952	-0.95187240863284	-0.0448942048730643	0.0534083374483825	-1.10758985906759	1.27239094100168
C18	1.27301870357424e-06	2.43426713527376e-06	1.00004750531168e-06	1.48631381205838	0.865834178111646	2.10679344600511	3.74631218480419e-06	1.28341896333117	5.42639603515923
C18:1	6.57910989294442e-08	5.87617180750552e-06	2.67454203643294e-06	1.81104413826939	1.11611025389944	2.50597802263934	2.24634801869594e-07	1.1355846989731	6.6485229591651
C18:1OH	0.154227864862243	1.22194251321728e-07	3.61437416222166e-07	-0.32314919437077	-0.761880064897751	0.115581676156211	0.20238171059692	-1.56456944802757	0.693828737611542
C18:2	0.0237136508312491	2.80396789491585e-06	2.02884818974636e-06	0.534214713248948	0.0770095285512769	0.991419897946619	0.0392477922973262	0.466808912487583	1.40618476745515
C2	4.93077290259651e-07	4.0686848653605e-05	6.91476485900868e-05	-1.58679188872158	-2.22962781695472	-0.943955960488435	1.52769962899599e-06	-0.765117649754158	5.81596202684213
C3	0.0168763144361394	6.8174596177579e-06	9.14390761460774e-06	-0.568853210300945	-1.02986448518268	-0.107841935419212	0.0289710064487059	-0.423576577799891	1.5380364172047
C3:1	0.000898692481931694	1.09279432247466e-07	3.68288626563567e-07	-0.850012852503121	-1.34903188870681	-0.35099381629943	0.00182694721655851	-1.75281495147106	2.73827399993182
C3OH	0.000284347208198827	1.66243249125755e-07	9.36885559496366e-07	-0.957446450790135	-1.4739550815545	-0.440937820025768	0.000603871390607819	-2.49457707730151	3.21905554531381
C4	1.0125719232203e-09	9.43393804797418e-07	3.63974690045267e-06	-2.33353594054358	-3.15876621388266	-1.5083056672045	4.31565136931134e-09	-1.94790610031731	8.3649536461253
C4:1	0.00254578971277628	3.53356569712842e-07	8.09803420048438e-07	-0.752324538702368	-1.23678584188521	-0.267863235519525	0.00491655638279919	-1.19644700369422	2.30833897600797
C4OH	4.16477823247236e-05	8.72716201943205e-07	1.99608462918384e-06	-1.13883968366526	-1.68798589321997	-0.589693474110549	0.000100540349518278	-1.19358840266976	3.99765960932482
C5	1.25077002924947e-09	9.91430550123319e-07	2.45714113644844e-06	-2.30492670825332	-3.12276967373979	-1.48708374276685	5.22280998700116e-09	-1.30939710738637	8.28209577410518
C5:1	0.000961276750882853	4.00717666812634e-07	6.72441426887311e-07	-0.843723735633277	-1.34176558702875	-0.34568188423781	0.00194140206550851	-0.746822490361701	2.71188451265438
C5:1DC	5.31859919703174e-06	6.42776533490529e-07	1.45639270946202e-06	-1.34014334786349	-1.92938525136056	-0.750901444366413	1.44797105892758e-05	-1.18001025882103	4.83924011843836
C5DC	0.0001276400026932	8.22957770530091e-07	1.68514617235494e-06	-1.03257355421676	-1.56215436799048	-0.502992740443028	0.000290005594354402	-1.03398343175048	3.53759362426031
C5MDC	0.000111391121569768	7.96003514272469e-07	1.71387689504795e-06	-1.04540486216241	-1.5772832604856	-0.513526463839223	0.000254961900481914	-1.10641678152167	3.59352471229816
C5OH	0.463779574015822	1.22012570966769e-06	1.31935987676293e-06	-0.162999942305678	-0.593538569468983	0.267538684857627	0.479290596558158	-0.112808340240914	0.3194010915652
C6	0.000135584317965265	3.59775230572305e-06	6.51583188957675e-06	-1.02689028500916	-1.55545936078616	-0.498321209232168	0.000306927137371918	-0.856853517523985	3.5129647111451
C6:1	5.98364740168142e-05	1.13748352501388e-06	1.82949557435522e-06	-1.1042595245656	-1.64690746702914	-0.561611582102054	0.000142226695932274	-0.685600275846797	3.84701887893733
C7DC	0.00610656041226977	8.91925340543879e-07	1.99676950528562e-06	-0.668900944941003	-1.14203742042661	-0.195764469455395	0.0113328959002484	-1.16267294844968	1.94565910048105
C8	2.5593403975303e-08	1.14213819755599e-06	3.33860112805336e-06	-1.92188928598125	-2.64354014166449	-1.200238430298	9.24954599809195e-08	-1.54750651502435	7.03387958351635
C9	1.97465663755372e-06	5.52650193191747e-07	1.39826791693426e-06	-1.44079435434747	-2.05137434341387	-0.830214365281075	5.70251309349627e-06	-1.33920231395426	5.24393370886996
Hexose	2.72670395561736e-16	0.012855705308526	0.0655834491899607	-5.28409760592126	-6.93843645195038	-3.62975875989213	2.40729006367361e-14	-2.3509230149078	13.6184715767532
LysoPC a C14:0	2.33073610203981e-11	7.98886597780437e-06	5.97148093428269e-05	-2.89033705933317	-3.86350214605837	-1.91717197260797	1.46330549203599e-10	-2.90202613417122	9.83466499741843
LysoPC a C16:0	1.28724655419787e-14	0.000129101627551749	0.00116689749663487	-4.32439077489726	-5.70039677894304	-2.94838477085147	2.56618829191705e-13	-3.17609874289366	12.590711480798
LysoPC a C16:1	2.93601612529289e-10	4.7901127219333e-06	4.46375013699733e-05	-2.50640422317404	-3.37676771973871	-1.63604072660938	1.40655656234962e-09	-3.22012476181456	8.85184279871215
LysoPC a C17:0	5.4616473745087e-12	3.85364099413456e-06	2.6073632955776e-05	-3.13048538259419	-4.16937953627981	-2.09159122890857	4.38350399668360e-11	-2.75829753273972	10.3581785931391
LysoPC a C18:0	2.5347702093339e-15	4.46088969525992e-05	0.000326516675780514	-4.70744821983857	-6.19400160075379	-3.22089483892336	7.12039995167433e-14	-2.87175329458347	13.1474956114296
LysoPC a C18:1	1.25710235799449e-11	4.15410544986249e-05	0.000354271687608588	-2.99060041591886	-3.99109175664554	-1.99010907519217	8.8282870140977e-11	-3.09224643011244	10.0541235560481
LysoPC a C18:2	4.72971701004971e-10	5.06029872358792e-05	0.000473790457185815	-2.43874879835516	-3.29135124977196	-1.58614634693837	2.16515934237831e-09	-3.22695468206939	8.66451013673825
LysoPC a C20:3	2.8141759287044e-08	2.84647578050983e-05	9.15560763777725e-05	-1.91056693856484	-2.62946261892852	-1.19167125820117	9.99517657436389e-08	-1.6854788132506	7.00020952925026
LysoPC a C20:4	3.69812532091387e-08	1.73137081579968e-05	0.000159001337325664	-1.87820999573071	-2.58926400517594	-1.16715598628548	1.29854627745726e-07	-3.19905224808773	6.88654256841728
LysoPC a C24:0	2.73897863662129e-10	6.93233455328876e-06	2.53310120988418e-06	2.51637690428201	1.64338536030303	3.389368448261	1.32241312299372e-09	1.45243655941305	8.87863284968504
LysoPC a C26:0	2.9726598671289e-09	1.29420395558657e-05	3.44250236781151e-06	2.19027520213323	1.40177861188055	2.9787717923859	1.17012980757048e-08	1.91053543998817	7.93176595741238
LysoPC a C26:1	0.834993334112931	2.23501717070018e-06	2.19681382306133e-06	0.0460521915427568	-0.381881583985074	0.473985967070588	0.839550757920113	0.0248733065436399	0.0759530419699641
LysoPC a C28:0	2.77272409541473e-08	7.89246314086115e-06	3.01674292782681e-06	1.91233431543583	1.19300894090592	2.63165968996574	9.90487567032547e-08	1.38748385566244	7.0041509715167
LysoPC a C28:1	0.00086984047588276	1.72505574777913e-06	1.09325060045642e-06	0.853060511328639	0.353566021016956	1.35255500164032	0.0017790735977559	0.658018844706592	2.74980608539661
PC aa C24:0	2.2251926094553e-11	2.48623870970748e-05	5.73021716647095e-06	2.89776710314976	1.92258307468536	3.87295113161417	1.41770003365297e-10	2.11730309856422	9.84841565033094
PC aa C26:0	6.14795062390422e-06	4.25037845278142e-05	1.25641701156774e-05	1.32564834056608	0.739413159468699	1.91188352166346	1.63768684722966e-05	1.75827592226532	4.78576913891388
PC aa C28:1	4.17818351430861e-13	4.11689760219415e-05	8.12253715123593e-05	-3.59692441767825	-4.76581994040115	-2.42802889495536	4.52477069725811e-12	-0.980372871656794	11.3444034247325
PC aa C30:0	7.83875166469589e-07	5.33677290862583e-05	0.000119753496135479	-1.53730492827731	-2.16904624870933	-0.905563607845295	2.35162549940877e-06	-1.16602824732907	5.6286318392669
PC aa C32:0	0.000239916845948711	0.000205397873530885	0.000299540937111643	-0.973341109547057	-1.49255995102035	-0.454122268073762	0.00051832085785875	-0.544331938471793	3.28540131427315
PC aa C32:1	2.44714892288276e-06	0.000122007724920773	0.000497077243102746	-1.41876349101575	-2.02460642254166	-0.812920559489842	6.96929969742647e-06	-2.02649756124239	5.15681085932284
PC aa C32:2	2.50876941025599e-12	3.24253119690141e-05	8.48707207949633e-05	-3.2658899549483	-4.34223571833557	-2.18954419156104	2.12386232265507e-11	-1.38814647517209	10.6728736394028
PC aa C32:3	2.93330882781739e-11	4.0419809129646e-06	1.10049201214461e-05	-2.85369474661492	-3.81691791652618	-1.89047157670365	1.77724005450112e-10	-1.44501425939759	9.75025390742037
PC aa C34:1	8.87342274860413e-10	0.00118231200317032	0.00494291504714454	-2.35154228712506	-3.18143459129488	-1.52164998295524	3.80817726294261e-09	-2.06375130935295	8.41928284428807
PC aa C34:2	8.36368379401805e-15	0.00118935659632416	0.00709209672955872	-4.4231561354907	-5.82758326883085	-3.01872900215054	1.9143542906308e-13	-2.57603088045201	12.7179776839954
PC aa C34:3	1.1978939111273e-10	3.82160515708702e-05	0.000246783313764102	-2.63742627849046	-3.54251028334952	-1.73234227363141	6.32733706903137e-10	-2.69099421617538	9.19877902924859
PC aa C34:4	7.21324419180481e-12	6.21983290547311e-06	3.98334398250358e-05	-3.083221345847	-4.1091056897569	-2.05733700193711	5.4363230616285e-11	-2.67903234102927	10.2646947425735
PC aa C36:0	2.29602912229466e-05	6.87875035774293e-05	0.000108183433947959	-1.19616193146361	-1.75634417672194	-0.635979686205279	5.74472063796801e-05	-0.653261193517997	4.24073108592067
PC aa C36:1	1.54339138765943e-10	0.000295887272971434	0.001057253586277	-2.599872277749	-3.49496291750767	-1.70478163799032	7.8827758477151e-10	-1.83720190590158	9.1033208227311
PC aa C36:2	1.39002747179561e-15	0.000574829044253209	0.0036952156809005	-4.85678886494295	-6.38665339410636	-3.32692433577955	5.22356725143629e-14	-2.6844537100219	13.2820328095465
PC aa C36:3	4.16232660284079e-15	0.000356473324439597	0.00257493926292923	-4.58736259519511	-6.0391712312414	-3.13555395914881	1.0717991002315e-13	-2.85267237646704	12.9698866118797
PC aa C36:4	6.01966529473521e-13	0.000487866787984526	0.00407866794365064	-3.52724510552836	-4.67655447563715	-2.37793573541957	6.0986117248301e-12	-3.06353887904266	11.2147690156227
PC aa C36:5	4.24591105321347e-08	4.70999377935301e-05	0.000439162315439258	-1.86197373522605	-2.56911116522588	-1.15483630522622	1.4741421521831e-07	-3.22095720231728	6.83146063524766
PC aa C36:6	1.41398747407781e-10	4.76426088234731e-06	1.90744398056615e-05	-2.61280233037121	-3.5113300823499	-1.71427457839253	7.28203549150071e-10	-2.00131636752909	9.13774720871362
PC aa C38:0	2.67644036291522e-08	2.34303641677066e-05	3.79297537684461e-05	-1.91654769221847	-2.63689801151151	-1.19619737292543	9.61651246675352e-08	-0.694950628464863	7.01698240104507
PC aa C38:1	0.716106828055136	8.61290044803747e-05	8.41238590943441e-05	0.0804922085069853	-0.347907074250336	0.508891491264307	0.724310997934655	0.0339841222945417	0.140074920423927
PC aa C38:3	4.05551024259009e-14	0.000130773064501018	0.000909869177551778	-4.07118816894545	-5.37462757561155	-2.76774876227936	6.7737981889748e-13	-2.79859370956627	12.1691677463864
PC aa C38:4	1.93848250759974e-13	0.000230422644575393	0.00204352064569612	-3.74739354609692	-4.95875473391167	-2.53603235828218	2.39596437939328e-12	-3.14870241058492	11.6205196428553
PC aa C38:5	5.65245180744086e-14	9.78228999171374e-05	0.000881396972906021	-4.00046189403644	-5.28371479303063	-2.71720899504226	8.12375631860105e-13	-3.17154780330581	12.0902431122335
PC aa C38:6	3.24588842345107e-15	0.000110370786233585	0.00105884796164098	-4.64721811524257	-6.11633542122365	-3.1781008092615	8.7215610682294e-14	-3.26206518540007	13.059405773939
PC aa C40:1	5.42705557243963e-08	9.33285609911851e-06	4.92927746323467e-06	1.83332930579265	1.1330710589888	2.5335875525965	1.87369851607133e-07	0.920942460322314	6.72730028716211
PC aa C40:2	2.48453571585741e-10	1.11712994294212e-05	4.935125982589e-06	2.53042388871005	1.65372638034536	3.40712139707474	1.21860561301578e-09	1.17863818878481	8.91413682580439
PC aa C40:3	3.01939859192863e-05	7.35201886825796e-06	1.00945213715457e-05	-1.1697163922029	-1.72476716424657	-0.614665620159224	7.43421645343384e-05	-0.457360133089855	4.1287647982089
PC aa C40:4	1.40059920317025e-10	9.44811637683589e-06	4.64788292868708e-05	-2.61421003326006	-3.51311221935347	-1.71530784716665	7.27370006352284e-10	-2.29847509015976	9.13824461137075
PC aa C40:5	2.34413015714504e-11	1.48317591361743e-05	0.000129037368202651	-2.88941936437022	-3.86233515822932	-1.91650357051112	1.46330549203599e-10	-3.12102729384895	9.83466499741843
PC aa C40:6	1.06881378776483e-11	3.2793070931564e-05	0.000323889747062393	-3.01741635833306	-4.02524529983465	-2.00958741683147	7.68054559114726e-11	-3.30403988399737	10.1146079285611
PC aa C42:0	0.00239775162289945	3.34280133071579e-06	4.69535081558053e-06	-0.757979566916437	-1.2432464562835	-0.272712677549372	0.00467448108186706	-0.490175338329219	2.33026659351662
PC aa C42:1	0.632377589709524	2.75969178755661e-06	2.6157558397212e-06	0.106013736127025	-0.322893385722894	0.534920857976944	0.643837480132596	0.0772792676957143	0.191223745045599
PC aa C42:2	0.130359583281379	2.51264341460884e-06	2.12520268542587e-06	0.344245818962284	-0.0959502822073174	0.784441920131886	0.179826389437259	0.241605502683377	0.74514657541698
PC aa C42:4	0.00214241532273547	1.43710089976135e-06	2.26185407072169e-06	-0.768593118465765	-1.25538458263121	-0.281801654300323	0.00418991351091936	-0.654344495302992	2.3777949417397
PC aa C42:5	0.00653699754690856	3.101088624507e-06	4.02762644780646e-06	-0.662322819439846	-1.13461208966385	-0.190033549215843	0.0120234062023497	-0.377155126602301	1.91997248030961
PC aa C42:6	0.0433059208139446	4.13805822044114e-06	4.92711459031715e-06	-0.470810745775335	-0.921596822493112	-0.0200246690575573	0.0677545799063741	-0.251789081570404	1.16906134309799
PC ae C30:0	2.7709938207097e-06	1.41754918687437e-05	9.76607021780246e-06	1.40606241248421	0.802933913809571	2.00919091115885	7.78397355090272e-06	0.537548739367746	5.10879864842271
PC ae C30:1	5.20997390260359e-12	2.9181687502972e-05	5.43081582690141e-05	-3.138560405511	-4.17968064406575	-2.09744016695624	4.23653141027502e-11	-0.896105625485123	10.3729895693212
PC ae C30:2	5.925576069676e-08	6.24889752483041e-06	2.95908718809451e-06	1.82313612492919	1.12531626504223	2.52095598481616	2.03444778392209e-07	1.0784494761731	6.69155345225725
PC ae C32:1	1.36038134704644e-15	2.78356674757843e-05	7.8452422870693e-05	-4.86222835236782	-6.39367244131092	-3.33078426342472	5.22356725143629e-14	-1.49488332485671	13.2820328095465
PC ae C32:2	1.50262058496841e-12	5.98484919457879e-06	1.56589756657264e-05	-3.35777532866987	-4.459677528702	-2.25587312863774	1.37472495831758e-11	-1.38760304169542	10.8617841825852
PC ae C34:0	1.05764646446209e-05	2.75045847690404e-05	4.38057208278819e-05	-1.27185034244235	-1.84708083066883	-0.696619854215878	2.74632569343516e-05	-0.671447168457642	4.56124796000746
PC ae C34:1	5.82039338279738e-12	6.98282507675757e-05	0.000219641220677076	-3.11962338967811	-4.15552469540762	-2.0837220839486	4.55316849439087e-11	-1.6532660962738	10.3416862779083
PC ae C34:2	4.24654855082476e-13	5.02312508006548e-05	0.000215686274024131	-3.59380222403611	-4.7618190216256	-2.42578542644662	4.52477069725811e-12	-2.10227726340746	11.3444034247325
PC ae C34:3	6.43823821231927e-12	2.22912967640966e-05	0.000140496389292653	-3.10246215876668	-4.13363858805207	-2.07128572948128	4.97353901901663e-11	-2.65598060331352	10.3033344705287
PC ae C36:0	7.3449423125935e-05	2.11523322666641e-05	2.69370660337998e-05	-1.08478801889275	-1.62383171798837	-0.545744319797123	0.000171289598082369	-0.34877597764521	3.76626900967076
PC ae C36:1	1.17696617208681e-08	8.49783860410884e-05	0.000161767099924706	-2.01611658401001	-2.76091204506848	-1.27132112295155	4.43515301432712e-08	-0.928750374810345	7.35309139226256
PC ae C36:2	3.98644406156972e-16	7.02742362584778e-05	0.000227075493750007	-5.18143413772964	-6.80579945667364	-3.55706881878565	2.73735825561121e-14	-1.69210424255712	13.5626683599691
PC ae C36:3	1.24995429457816e-14	2.50336588276936e-05	0.000145234996101009	-4.33106033016484	-5.70898366321836	-2.95313699711132	2.56618829191705e-13	-2.53644805920425	12.590711480798
PC ae C36:4	3.09621269039712e-14	4.56868469047673e-05	0.00032987861915197	-4.12950590061208	-5.44961871510779	-2.80939308611638	5.46702697904406e-13	-2.8520844907362	12.2622487829182
PC ae C36:5	1.48438038956789e-15	2.7364328039374e-05	0.000223239399798945	-4.84025315303377	-6.36531676707837	-3.31518953898916	5.22356725143629e-14	-3.02822333752048	13.2820328095465
PC ae C38:0	1.22340759119747e-09	1.20543850959554e-05	3.12957418961301e-05	-2.30791026491962	-3.1265224691264	-1.48929806071285	5.14330538340162e-09	-1.37640831741909	8.28875768870851
PC ae C38:1	5.28211555715059e-11	3.14641129148781e-05	5.85756218816337e-05	-2.7616508355596	-3.70001300597905	-1.82328866514015	2.96758855847188e-10	-0.896593097090362	9.52759631200882
PC ae C38:2	4.4259659606505e-15	3.53898109985964e-05	7.87282152894709e-05	-4.57269027645252	-6.02025902005693	-3.12512153284812	1.0940987854728e-13	-1.15354671677917	12.9609434640639
PC ae C38:3	5.13345475252171e-14	2.99776680577898e-05	8.3809341481586e-05	-4.02086416793338	-5.30993624653265	-2.73179208933411	7.73774399282541e-13	-1.48322289587245	12.1113856432297
PC ae C38:4	8.59008383214981e-14	3.75796733520127e-05	0.000238349703917108	-3.91287162659385	-5.17117986414751	-2.6545633890402	1.15405908875404e-12	-2.66505540145337	11.9377719543841
PC ae C38:5	6.98348010221574e-16	3.46372192625262e-05	0.000271730377205881	-5.0332891890347	-6.61447541215839	-3.45210296591101	4.31579070316933e-14	-2.97178083822735	13.364939624847
PC ae C38:6	4.83877557169321e-14	1.7135653648241e-05	0.000105172824380122	-4.03343347700305	-5.32609222190563	-2.74077473210046	7.47590825826601e-13	-2.61768884426537	12.1263360367706
PC ae C40:1	0.00263276450197534	1.98856525337037e-05	2.30149518807356e-05	-0.749150993877136	-1.23316227021633	-0.265139717537946	0.00506868679819552	-0.21084352225995	2.29510454365879
PC ae C40:2	0.768648581792982	1.81405189576856e-05	1.78038376679131e-05	0.0650661471891776	-0.36309336389797	0.493225658276325	0.776184352202717	0.0270274768398128	0.110035116840161
PC ae C40:3	0.000859136794974696	1.13451966056879e-05	1.33107997935526e-05	-0.854216816825177	-1.353892024658	-0.354541608992356	0.00176394199101117	-0.230515649422508	2.75351570117585
PC ae C40:4	2.47189219331035e-13	9.11126261709131e-06	2.75108161106346e-05	-3.69918235055853	-4.8969129681851	-2.50145173293195	2.88231957635055e-12	-1.59427603971721	11.5402578685772
PC ae C40:5	1.22642930247414e-15	1.20228979127682e-05	4.16816275940515e-05	-4.88846159018645	-6.42752541424953	-3.34939776612337	5.22356725143629e-14	-1.79362693862198	13.2820328095465
PC ae C40:6	1.58158224674484e-15	9.95685242989602e-06	5.65744032751823e-05	-4.82433232824281	-6.34477476979476	-3.30388988669086	5.22356725143629e-14	-2.50638780930177	13.2820328095465
PC ae C42:0	0.00139899457739626	5.62060506330882e-06	7.07583424540342e-06	-0.808618886939922	-1.3013055419193	-0.315932231960547	0.00278896338332544	-0.332174806389182	2.55455718760706
PC ae C42:1	7.19148775813874e-07	8.75305833761184e-06	4.73329229461564e-06	1.54644905118002	0.912669678193236	2.18022842416679	2.17859776202438e-06	0.88694317035539	5.66182294683445
PC ae C42:2	7.89218814226339e-05	7.28002696076763e-06	4.79456461823157e-06	1.07797597209459	0.54018368421887	1.61576825997031	0.00018335985984657	0.602543979434619	3.73669573167106
PC ae C42:3	7.61204180200838e-07	4.68735741539948e-06	6.9953351208263e-06	-1.54041604713687	-2.17285015716129	-0.907981937112447	2.29475211397131e-06	-0.577618367407701	5.63926422138983
PC ae C42:4	1.69916927991652e-12	2.83884572417816e-06	7.53106143168652e-06	-3.33554157161321	-4.43124984039699	-2.23983330282944	1.50012373569773e-11	-1.40754876484613	10.823872917268
PC ae C42:5	3.43202795405206e-11	4.37830579829227e-06	1.36065707905105e-05	-2.82888801504375	-3.78539476201681	-1.87238126807068	2.03941661115786e-10	-1.63585888929383	9.69049404766701
PC ae C44:3	0.493142758737082	1.20788810533456e-06	1.02506580471593e-06	0.152341264219208	-0.277840184706361	0.582522713144776	0.508785016526739	0.236770287088208	0.293465686934276
PC ae C44:4	1.86796140225998e-08	1.30417994421592e-06	3.54659657976833e-06	-1.95974698362259	-2.69065119554232	-1.22884277170286	6.91257572812374e-08	-1.44329229599359	7.16036009791132
PC ae C44:5	1.21176215812423e-10	2.19177128950791e-06	9.89413129777667e-06	-2.63571151300652	-3.54033850599604	-1.731084520017	6.34634757390489e-10	-2.17447578309457	9.19747614633972
PC ae C44:6	7.59887933416172e-10	2.99398508430325e-06	7.31719750598409e-06	-2.37281914034558	-3.20823246571486	-1.5374058149763	3.33057264433471e-09	-1.28922416657272	8.47748108934847
SM C16:0	5.29459181278042e-14	0.000627366923166643	0.00155841470507879	-4.01430676578574	-5.30150817160357	-2.72710535996791	7.79061366737691e-13	-1.31269782304983	12.1084283315625
SM C16:1	3.67307709785379e-16	6.36257045291881e-05	0.000241318021312067	-5.20340488391995	-6.83418137613861	-3.5726283917013	2.73735825561121e-14	-1.92325402675113	13.5626683599691
SM C18:0	9.38481475919181e-16	9.1918434339216e-05	0.000310660573481199	-4.95679213936963	-6.51571804236228	-3.39786623637699	4.83317960098378e-14	-1.7569130282708	13.3157670661756
SM C18:1	7.41803420902634e-17	3.98750536004873e-05	0.00015166486673517	-5.65064989416025	-7.41231097163957	-3.88898881668093	1.52811504705943e-14	-1.92732855976716	13.81584394784
SM C20:2	6.81513810274802e-14	1.39896662809286e-06	8.81262627721664e-06	-3.9610999018162	-5.23313524348809	-2.68906456014431	9.57217124431426e-13	-2.65521047722484	12.0189895405438
SM C24:0	0.000185260640328972	0.0001051591978998	0.000141289497453057	-0.997564700856512	-1.52097185123729	-0.474157550475736	0.000408896699011803	-0.426079186068077	3.38838639545385
SM C24:1	9.05435060396928e-15	0.000174264444697127	0.000521763969927456	-4.40482899514191	-5.8039776732001	-3.00568031708373	1.98288501234617e-13	-1.58211907786714	12.7027024698348
SM C26:0	1.50755879633189e-07	6.05896808233383e-06	3.08191125680364e-06	1.71681227911206	1.04411156709886	2.38951299112526	4.98219965846583e-07	0.975246785447943	6.30257887237709
SM C26:1	0.000107632360277034	6.22896908602365e-06	4.45221757385043e-06	1.04864285757591	0.516181758637152	1.58110395651468	0.000247274344428278	0.484469315480852	3.6068209408616
SMOH C14:1	1.7652328255897e-13	3.83641430147364e-05	9.44455092017146e-05	-3.76610903105575	-4.98276751408138	-2.54945054803013	2.22635486982538e-12	-1.29972367132999	11.6524056101165
SMOH C16:1	6.91937010626479e-13	2.01589692966781e-05	5.27015691636001e-05	-3.50097463033715	-4.64291338097213	-2.35903587970217	6.89704955753491e-12	-1.38642404054613	11.1613366534533
SMOH C22:1	2.03025348860004e-14	2.41938055560634e-05	9.1040159666707e-05	-4.22220079289626	-5.56886620352486	-2.87553538226766	3.77902971695398e-13	-1.91186537248106	12.4226196929313
SMOH C22:2	6.11474277063474e-19	2.11565821852957e-05	9.43184192919671e-05	-7.22162893206957	-9.44718414851027	-4.99607371562888	1.88945551612613e-16	-2.15643295898611	15.7236633283187
SMOH C24:1	6.57696730877898e-07	8.68163220021972e-06	1.27708057532148e-05	-1.55595318297741	-2.19185667156936	-0.920049694385454	2.01216128555713e-06	-0.556811343590553	5.69633721118065
CE(14:0)	5.62993116116522e-09	8.96545116003216e-05	0.000962819677775359	-2.10825469785868	-2.87602985414127	-1.3404795415761	2.16105432149075e-08	-3.42481753798643	7.66533431630641
CE(14:1)	6.43372045133093e-05	5.80800011391055e-06	5.692907145942e-05	-1.09736346415907	-1.63873034021945	-0.555996588098702	0.000151180199198575	-3.29305218212841	3.82050508675758
CE(15:0)	2.55504999586869e-11	2.40780828602278e-05	0.000286851256881885	-2.87564958865852	-3.8448266513897	-1.90647252592734	1.57902089744685e-10	-3.57451040755026	9.80161212231229
CE(15:1)	7.24749687718152e-06	8.52827366301593e-06	2.818613294007e-05	-1.30925523947596	-1.89211101437714	-0.726399464574791	1.91408250858897e-05	-1.72465991922724	4.71803934542408
CE(16:0)	3.93580184959607e-20	0.000894042056305081	0.00760464296239636	-8.30057217441923	-10.8471268644008	-5.75401748443771	2.43232554305037e-17	-3.08846591167359	16.6139782994286
CE(16:1)	3.51348113145603e-06	0.000302470878326247	0.00375394592102127	-1.38192433513228	-1.97992817006637	-0.783920500198183	9.73691183515618e-06	-3.63353971442605	5.0115787623834
CE(17:0)	1.94489044873157e-12	2.41214425397331e-05	0.000176176966412	-3.31125695468261	-4.4002071474386	-2.22230676192663	1.69287647509312e-11	-2.86863722417913	10.7713747301029
CE(17:1)	3.01750858277803e-10	2.71591356620398e-05	0.000287170230989759	-2.50248209481214	-3.37181270407506	-1.63315148554922	1.43447715704371e-09	-3.40239673066358	8.8433063631718
CE(18:0)	2.0790778378064e-14	7.4113643747901e-05	0.000843593709081607	-4.21693172447107	-5.56208619063628	-2.87177725830587	3.77902971695398e-13	-3.50873727550575	12.4226196929313
CE(18:1)	2.36531037947537e-13	0.00174701268229902	0.019631513021176	-3.70788333694805	-4.90807230009933	-2.50769437379677	2.81108041253034e-12	-3.49020938056526	11.5511267309779
CE(18:2)	1.29783020186603e-13	0.003147484399582	0.0381777129459396	-3.82817797934294	-5.06242773235551	-2.59392822633036	1.67095638490251e-12	-3.6004595476003	11.7770348858597
CE(18:3)	4.24087836610083e-08	0.000148755094311058	0.00176086004968146	-1.86211278522921	-2.5692837047945	-1.15494186566393	1.4741421521831e-07	-3.56526926930773	6.83146063524766
CE(20:0)	4.08569875485304e-10	0.00067850273066439	4.82230869209786e-05	2.45937153426936	1.60136790384254	3.31737516469618	1.88429987350685e-09	3.81455871110529	8.72484998103048
CE(20:1)	1.90677631767838e-10	0.000311538414495248	3.34329717304443e-05	2.56885463151439	1.68199322296195	3.45571604006683	9.58038832784745e-10	3.22006656541765	9.01861688703593
CE(20:3)	1.42444553845291e-16	7.32605800496004e-05	0.00114785262600867	-5.46403978889143	-7.17100713241064	-3.75707244537221	1.76061468552779e-14	-3.96975649075677	13.754335679955
CE(20:4)	1.60595109671989e-15	0.000625234068121141	0.00938920802230555	-4.82050161739233	-6.3398323379616	-3.30117089682306	5.22356725143629e-14	-3.90853517598527	13.2820328095465
CE(20:5)	8.44874167480189e-09	5.74726952811615e-05	0.000924569513969119	-2.05720433429064	-2.81220663147872	-1.30220203710256	3.22303849075776e-08	-4.00783317951753	7.49173450794597
CE(22:0)	0.154690453369639	1.23563018512609e-05	8.79525205976567e-06	0.322767707860972	-0.115937476267831	0.761472891989774	0.202539619030586	0.49045019096024	0.693490011247453
CE(22:1)	0.608511914217378	1.01628299389119e-05	8.98467033801671e-06	0.113556213059591	-0.315527458544252	0.542639884663435	0.62056165509297	0.177764715508527	0.207215063260427
CE(22:2)	3.40059751504705e-08	3.44303566157631e-05	5.64901969637231e-06	1.88811001703139	1.17466184807724	2.60155818598553	1.20089672245662e-07	2.60760868781625	6.92049434047038
CE(22:5)	6.84310458264838e-15	8.53002927776176e-06	6.04458384506372e-05	-4.46981395996449	-5.8876882595163	-3.05193966041267	1.6265533200295e-13	-2.82502041838823	12.7887316955453
CE(22:6)	2.20833040133816e-15	4.33375056359197e-05	0.00052462024725675	-4.74133891642757	-6.23771151611502	-3.24496631674012	6.82374094013491e-14	-3.59758546406368	13.1659774692974
Cer(d16:1/22:0)	2.62579631974915e-06	7.36608300921718e-09	2.90346164428277e-07	-1.41155723762276	-2.01585857204331	-0.807255903202208	7.40978139545651e-06	-5.30073251022655	5.13019460445622
Cer(d18:0/20:0)	0.835475268803996	2.07498318972216e-08	1.52090525728422e-08	0.0459155828906024	-0.382016849962373	0.473848015743578	0.839550757920113	0.448169363506713	0.0759530419699641
Cer(d18:0/22:0)	0.697472410601832	4.65014770357949e-08	3.53277757605797e-08	0.0860613470356554	-0.342436944993794	0.514559639065105	0.707779884650135	0.396473621662533	0.150101784322955
Cer(d18:0/24:0)	0.0858997690793911	3.48723479118759e-08	9.30687479280128e-08	-0.394226650649542	-0.838240832304212	0.0497875310051277	0.12549895340677	-1.41621329627005	0.90135989594836
Cer(d18:0/24:1)	0.0908948958495876	1.16030818692575e-07	4.20907890198559e-08	0.387626910837596	-0.0558554707283866	0.83110929240358	0.131245433726741	1.46293158800911	0.881915797573639
Cer(d18:1/16:0)	0.05726702805296	2.70226362353851e-06	2.13727078175256e-06	0.440247484378771	-0.00770475167417556	0.888199720431717	0.0878189164683109	0.338398723910498	1.05641192563218
Cer(d18:1/18:0)	0.0927621858422551	6.44171467128134e-07	4.7686878141839e-07	0.38524027431157	-0.058051850184356	0.828532398807495	0.133009352321377	0.433852420851143	0.876117821297805
Cer(d18:1/22:0)	0.350213039298268	1.68070765023568e-06	1.93102900970991e-06	-0.208737213250386	-0.641078106496774	0.223603679996003	0.369968646643298	-0.200301040350457	0.431835079086421
Cer(d18:1/23:0)	8.82539694611386e-11	7.46491773053433e-08	1.36003806596612e-06	-2.683255846064	-3.60057842020461	-1.7659332719234	4.78429413394594e-10	-4.18737686048463	9.32018212817874
Cer(d18:1/24:0)	0.0155903103453475	3.77971844030685e-06	4.94213187781684e-06	-0.576825673781134	-1.03874216126086	-0.114909186301405	0.0269128821045384	-0.386854739766084	1.57003979108524
Cer(d18:1/24:1)	4.85085972357039e-07	6.0245637799834e-06	2.83994796788757e-06	1.58854974010689	0.945316829477008	2.23178265073678	1.51405621675076e-06	1.08499228640967	5.81985799922737
Cer(d18:2/22:0)	0.010700361259942	1.54661919862147e-07	3.36177023844642e-07	-0.614243713574317	-1.08055185247113	-0.147935574677503	0.0191122059498387	-1.1201030995113	1.71868918335045
Cer(d18:2/24:0)	1.51833422621305e-05	3.8815757471095e-07	9.70484163910964e-07	-1.23638235938494	-1.80449595815176	-0.668268760618119	3.84561701557241e-05	-1.32206223029569	4.41503396926695
Cer(d18:2/24:1)	0.0151185099531886	6.2145302308261e-07	3.82155498712834e-07	0.579907366692268	0.117638081245563	1.04217665213897	0.0262450537951421	0.701485550122684	1.58095253271068
DG(14:0_18:1)	6.54521421925301e-05	8.54477069935724e-08	7.87907649721085e-06	-1.09573088045472	-1.6367952077941	-0.554666553115342	0.000153217514677968	-6.52684095436069	3.81469158657537
DG(14:0_18:2)	0.000965599302894501	1.34131959105468e-07	2.66277955737478e-06	-0.843304525329839	-1.34128143113908	-0.345327619520602	0.00194377970419805	-4.31120806888285	2.71135295683386
DG(14:0_20:0)	0.252374429543177	1.26306296073893e-06	2.28388929598149e-06	-0.257200462442669	-0.691923412596163	0.177522487710824	0.288294634857086	-0.854566166604028	0.540163439726406
DG(16:0_16:1)	5.47977695063949e-05	7.25183966912489e-07	6.8229632513234e-06	-1.11263475804135	-1.65684524279812	-0.568424273284582	0.000130752978976649	-3.2339795119105	3.88354840771207
DG(16:0_18:1)	6.16181746798322e-07	5.60855876962356e-06	7.80055762092196e-05	-1.56290789692529	-2.20036944930004	-0.925446344550538	1.8945289528426e-06	-3.79787526388083	5.72249875330073
DG(16:0_18:2)	1.76117751409775e-05	4.75705071581413e-07	2.68161434826254e-05	-1.22191186683511	-1.78715459542456	-0.65666913824566	4.44248042331596e-05	-5.81689055701235	4.35237447732448
DG(16:0_20:0)	0.000161225391100507	2.59039623909878e-07	1.78839899657902e-06	-1.01060748686261	-1.53629822736275	-0.484916746362469	0.000361004680072875	-2.78742394026602	3.44248716785432
DG(16:1_18:1)	1.87653449365654e-06	4.02908818031638e-06	2.6664458690249e-05	-1.44604869855308	-2.05776377288869	-0.834333624217459	5.44459303793306e-06	-2.72639275480145	5.26403457651155
DG(16:1_18:2)	1.29285224569822e-05	2.53849742489378e-07	5.69873875742235e-06	-1.25211593840957	-1.82337267062121	-0.680859206197924	3.28799460017077e-05	-4.48859595623715	4.48306890436738
DG(16:1_20:0)	0.0842294549692761	1.58974441211153e-07	5.60828910140118e-07	-0.396507994099042	-0.840707941917999	0.0476919537199144	0.123643237935897	-1.81876588285179	0.907829630272597
DG(17:0_17:1)	0.0669539493225919	4.00965223145132e-07	7.62557325277786e-07	-0.422765862530154	-0.869175158807507	0.0236434337471995	0.101167581128024	-0.927368683237941	0.994958633670233
DG(17:0_18:1)	0.000256686766414503	9.40004692873326e-07	3.09294145654277e-06	-0.967018307753025	-1.48515539946592	-0.448881216040127	0.000547008350497112	-1.71823966180973	3.26200604378149
DG(18:0_20:0)	0.0265726984915901	1.1871753786761e-07	7.90153492253575e-07	-0.522451407789271	-0.97841156026193	-0.0664912553166119	0.0433296244533052	-2.73459985631165	1.36321507506819
DG(18:1_18:1)	1.31623757103503e-07	1.0964511023562e-05	0.000194579617025975	-1.73204500511622	-2.40830789396219	-1.05578211627026	4.3733054779551e-07	-4.14944721037774	6.35919018587108
DG(18:1_18:2)	1.09505498613363e-05	1.61559011192069e-06	5.47656014037392e-05	-1.26842774227595	-1.84296657543283	-0.693888909119084	2.81976658929409e-05	-5.0831368860091	4.54978683961573
DG(18:1_18:3)	9.86787811247289e-05	6.37602449869173e-08	2.20026423555994e-06	-1.05684181723575	-1.59078356610449	-0.522900068367021	0.000227550323638367	-5.10887580837052	3.64292254247243
DG(18:1_20:3)	0.000152539832744636	5.74566308234007e-07	2.45909655893547e-06	-1.01581012961157	-1.54241725331616	-0.489203005906984	0.0003440496957525	-2.09758308209832	3.46337882186953
DG(18:1_20:4)	0.452216652544746	1.28416550341012e-06	1.44539600895532e-06	-0.167307295352078	-0.597997025516694	0.263382434812539	0.469287873822693	-0.170633666669379	0.328560667607088
DG(18:1_22:6)	0.00844847470653329	2.4870969826215e-07	1.25724780930178e-06	-0.637411107970668	-1.10655457479891	-0.168267641142424	0.0153113119314885	-2.33773436893051	1.81498759570307
DG(18:2_18:2)	0.00147523159209613	7.01886951180254e-07	2.24273084533461e-05	-0.803646165522167	-1.29558805251289	-0.311704278531448	0.00292209334588272	-4.9978739970359	2.53430591470075
Hex2Cer(d18:1/14:0)	3.80971300199484e-10	2.8238210347595e-07	1.13501102877453e-06	-2.46927087143084	-3.32987119404576	-1.60867054881592	1.77022754528783e-09	-2.00698575312105	8.75197090577868
Hex2Cer(d18:1/16:0)	0.600155106807082	2.72611260622406e-05	2.81890330895568e-05	-0.116230390056088	-0.545379551296606	0.312918771184429	0.613051001664094	-0.0482888368702665	0.212503393638347
Hex2Cer(d18:1/18:0)	0.0042808109524501	2.19906194362706e-07	5.92914059951225e-07	-0.702988242542762	-1.18062353351126	-0.225352951574265	0.00811515695893914	-1.4309347653046	2.09070307586955
Hex2Cer(d18:1/20:0)	0.553922245024167	5.45743342673611e-08	3.40247279030454e-08	0.131372509898524	-0.298176011713168	0.560921031510216	0.566761502359164	0.681639001914407	0.246599657155706
Hex2Cer(d18:1/22:0)	0.00695995144562577	1.35702045285782e-06	7.1147147802917e-07	0.65625492213869	0.184741051199245	1.12776879307813	0.01272559169644	0.93156463780963	1.8953220153154
Hex2Cer(d18:1/24:0)	6.77761049747368e-06	3.83458270272633e-06	2.86653898240214e-07	1.31592541552111	0.731697314672242	1.90015351636998	1.79766664696941e-05	3.74168778176707	4.74529083919012
Hex2Cer(d18:1/24:1)	2.87890616098786e-05	7.53493227747127e-06	3.09355929870833e-06	1.17430690004566	0.61837024500788	1.73024355508344	7.11665602996199e-05	1.28432685678345	4.14772402446386
Hex3Cer(d18:1/16:0)	2.16576549948936e-10	3.19016820272207e-07	1.46825124613718e-06	-2.5503070207374	-3.43225858459378	-1.66835545688102	1.07075446294754e-09	-2.20239446457965	8.97031010677081
Hex3Cer(d18:1/24:1)	0.0056731138519184	4.02502067109751e-07	1.30023248270982e-08	0.675995249603681	0.201937428917089	1.15005307029027	0.0105920977658174	4.95215468585235	1.97501801931685
HexCer(d18:1/16:0)	1.37334373044157e-11	2.3645190189192e-06	5.99612050408978e-06	-2.97606673031437	-3.97258624701456	-1.97954721361418	9.36966844078932e-11	-1.34248263132751	10.028275776976
HexCer(d18:1/18:0)	5.62173979901113e-06	1.00005899345593e-07	4.62658124611897e-07	-1.33459219890544	-1.92268057406031	-0.746503823750577	1.52378736657407e-05	-2.20986141880059	4.81707563139952
HexCer(d18:1/20:0)	7.33809823517977e-10	4.77446311192714e-08	6.24224454258277e-07	-2.37763007954878	-3.21429358096299	-1.54096657813457	3.23924622095793e-09	-3.70865446013925	8.48955603922687
HexCer(d18:1/22:0)	3.75902851767529e-11	5.32765381053253e-07	5.77262551162822e-06	-2.81458898711315	-3.76722960211517	-1.86194837211112	2.19158455087107e-10	-3.4376553915731	9.65924176969703
HexCer(d18:1/23:0)	4.62815938286953e-14	1.27784245143538e-07	2.47259888145734e-06	-4.04291863020259	-5.33828478490435	-2.74755247550082	7.3338525605471e-13	-4.27424633812583	12.134667825325
HexCer(d18:1/24:0)	8.02175224651608e-14	8.36996373911802e-07	7.8681338875139e-06	-3.92707975156439	-5.1894300139639	-2.66472948916488	1.10165397518821e-12	-3.23272822957012	11.957954794109
HexCer(d18:1/24:1)	1.5118532158271e-15	3.071036975988e-07	7.47169048528297e-06	-4.83564504581513	-6.35937098898881	-3.31191910264145	5.22356725143629e-14	-4.60463690474571	13.2820328095465
HexCer(d18:2/24:0)	1.8539891775465e-10	2.64186739761408e-08	1.12474463922117e-06	-2.57295689594899	-3.46090535776047	-1.68500843413751	9.39151894855522e-10	-5.41189562482631	9.02726416091529
TG(14:0_34:1)	0.183179163590805	2.33442148942067e-07	2.53184788838825e-05	-0.300882050089861	-0.73816206495958	0.136397964779859	0.225957531135963	-6.76098185195834	0.64597317911134
TG(14:0_36:2)	0.0754262746012332	1.86758866128607e-07	1.51109153545933e-05	-0.409227352087534	-0.854481194238705	0.0360264900636368	0.112865466594581	-6.33827051054961	0.947438918673757
TG(14:0_36:3)	0.0250836632609398	9.6394070216773e-08	7.44229843876391e-06	-0.528422198299414	-0.985011261313956	-0.0718331352848714	0.0413378770540288	-6.27066003370001	1.38365183074199
TG(16:0_32:0)	0.20388638440517	2.16279351060228e-07	1.15798358110486e-05	-0.286627750923421	-0.723031027839502	0.14977552599266	0.246578836717016	-5.74257505469043	0.608044200617144
TG(16:0_32:1)	0.212223923316425	4.5162788047529e-07	5.24372496921254e-05	-0.281208922345931	-0.717289621634916	0.154871776943053	0.254175163971998	-6.85931365750301	0.594866887601311
TG(16:0_32:2)	0.200495387465073	2.08336270223266e-07	1.66725352917137e-05	-0.288881330170373	-0.725420501703896	0.147657841363149	0.243430549024392	-6.32241566601391	0.61362492142146
TG(16:0_33:1)	0.173854636652444	8.17495058413765e-08	5.74026194610415e-06	-0.307722921754286	-0.745438151867667	0.129992308359095	0.218575799304108	-6.13376275301629	0.660397924776566
TG(16:0_34:0)	0.165951727116925	1.21081861134375e-07	8.2744566934365e-06	-0.313755707248925	-0.751862490833057	0.124351076335207	0.212776280826265	-6.0946099256241	0.672076786529262
TG(16:0_34:1)	0.173931080035173	2.02516035400298e-06	8.35349310533849e-05	-0.307665656462756	-0.745377204574878	0.130045891649366	0.218575799304108	-5.36627155109719	0.660397924776566
TG(16:0_34:2)	0.149173561354522	2.36937906870241e-06	7.50226997378754e-05	-0.327379614235983	-0.766397260731226	0.111638032259261	0.199543854798906	-4.98474624629019	0.699961642312531
TG(16:0_34:3)	0.104158979601934	2.58104754757823e-07	1.11221172166511e-05	-0.371510920247727	-0.813729865961308	0.0707080254658536	0.147441340380501	-5.42933091802186	0.8313807296256
TG(16:0_34:4)	0.104258682437344	9.70691280206984e-09	1.54664891590192e-06	-0.371396618956724	-0.813606782826157	0.0708135449127078	0.147441340380501	-7.31591749952339	0.8313807296256
TG(16:0_35:1)	0.143958244198982	6.17718914964683e-08	3.30233357708576e-06	-0.331870073494746	-0.771195995567405	0.107455848577914	0.196393366258214	-5.74039154001895	0.706873185826606
TG(16:0_35:2)	0.0878304929145078	3.17588469296524e-08	3.86842639929392e-06	-0.391637195010695	-0.835441726918737	0.0521673368973463	0.127874469579678	-6.92844448174188	0.893216154719445
TG(16:0_36:2)	0.0766703367877936	7.00892457185044e-06	0.000135565043221126	-0.407353421152075	-0.852450062563933	0.0377432202597829	0.114449923031054	-4.27364830464669	0.941384495057587
TG(16:0_36:3)	0.0176295898937265	4.30128981005407e-06	6.76722784154293e-05	-0.56444582208221	-1.02496132642364	-0.103930317740779	0.0301802951643296	-3.97572371773659	1.52027651712462
TG(16:0_36:4)	0.00627739785888731	4.01476248308865e-07	1.68186156752297e-05	-0.666238023967271	-1.13903071281962	-0.193445335114923	0.0115803936620667	-5.38860051420576	1.93627667701986
TG(16:0_37:3)	0.227963783252725	3.86721191493534e-08	2.29344056803198e-07	-0.271414013463561	-0.70692667363304	0.164098646705917	0.266193350268604	-2.56814779376307	0.574802797763383
TG(16:0_38:3)	0.0491125404091394	2.45887783328235e-08	1.4107028702723e-06	-0.457151965945946	-0.906650310488424	-0.0076536214034672	0.0758788749321204	-5.84227028366495	1.11987911708746
TG(16:1_32:2)	0.249759834470431	9.78165693440211e-08	2.13943562978169e-06	-0.258671770000497	-0.693474561164844	0.17613102116385	0.285836255005048	-4.45100759546462	0.543882686846538
TG(16:1_33:1)	0.153507522004669	1.74580727041046e-08	1.42663062308542e-06	-0.323745112446735	-0.762516165261836	0.115025940368366	0.202276436244959	-6.35257373624379	0.694054706477022
TG(16:1_34:0)	0.187161136641999	4.64006097954622e-08	5.61485481844357e-06	-0.298045235800246	-0.735147518312718	0.139057046712225	0.229040757316347	-6.91896114423182	0.640087229002494
TG(16:1_34:1)	0.168295021696783	9.90462281156495e-07	3.87848325636197e-05	-0.311943165666371	-0.749931545646736	0.126045214313994	0.214889097951678	-5.29124672787247	0.667785617172724
TG(16:1_34:2)	0.103759436089177	3.14277746818966e-07	1.33814112888464e-05	-0.37196990518166	-0.814224140466832	0.0702843301035129	0.147409957478417	-5.4120463472743	0.831473179083014
TG(16:1_36:2)	0.0225842813177421	3.75130691400307e-07	1.80368071110859e-05	-0.539229530109868	-0.99697286160963	-0.081486198610105	0.0378240809061372	-5.58740686178693	1.42223161617305
TG(16:1_36:3)	0.000697839922483113	8.94862235945203e-08	8.68217520917894e-06	-0.87362856909715	-1.37636423687834	-0.370892901315957	0.00144235810065071	-6.60024713017622	2.84092690200979
TG(16:1_36:4)	4.07639162354985e-05	2.89414481327591e-08	2.10142095372601e-06	-1.14089347153475	-1.6904294707906	-0.591357472278899	9.87925499354435e-05	-6.18208426811676	4.00527580484477
TG(17:1_34:1)	0.0879395624132088	4.71581193299941e-08	2.93522579737553e-06	-0.391492392644391	-0.835285238814752	0.0523004535259698	0.127874469579678	-5.95982149455905	0.893216154719445
TG(18:0_32:1)	0.181261120195714	7.49621743257453e-08	6.59114555084854e-06	-0.302266064306374	-0.73963337518836	0.135101246575611	0.224403576865607	-6.45822261943778	0.648970224953242
TG(18:0_32:2)	0.178560657671599	6.05363842361832e-08	1.36894457777552e-06	-0.30423462438886	-0.741726761122835	0.133257512345115	0.222033171913578	-4.49911772217637	0.653582136797983
TG(18:0_36:1)	0.115348381934835	5.6315753962512e-08	2.6349094902926e-06	-0.359228955175095	-0.800518757666841	0.0820608473166499	0.160914898500514	-5.5480710323697	0.793403744359512
TG(18:0_36:2)	0.0595819031507284	8.14885576487106e-08	8.20621605736097e-06	-0.435842937791861	-0.88340104121773	0.0117151656340077	0.090917570733704	-6.6539758333593	1.04135217689606
TG(18:1_26:0)	0.213986921420467	4.14555735875886e-08	4.65672294922992e-06	-0.280084404123721	-0.716098903817675	0.155930095570234	0.255610967182449	-6.81160516051018	0.592420516379685
TG(18:1_30:0)	0.184012148733619	3.48560026736894e-07	3.01717002711315e-05	-0.300284586124114	-0.737527034689715	0.136957862441487	0.226503511343156	-6.43564505996744	0.64492506100154
TG(18:1_30:1)	0.152515455342947	1.90085411978507e-07	1.75700587210051e-05	-0.324569576588084	-0.763396338350544	0.114257185174375	0.201398614106712	-6.53032738553212	0.695943522302154
TG(18:1_30:2)	0.0857777267988496	2.93355531706128e-08	2.45013074079875e-06	-0.394392025411847	-0.8384196398414	0.0496355890177069	0.12549895340677	-6.38406472765842	0.90135989594836
TG(18:1_32:0)	0.1610604517709	1.41500436375505e-06	5.73043280949959e-05	-0.317606941677078	-0.755967475212265	0.12075359185811	0.208669516130852	-5.33976569998594	0.680540991007047
TG(18:1_32:1)	0.135523310392363	2.3768184960167e-06	6.97253592794612e-05	-0.339425530030144	-0.779279118949497	0.100428058889209	0.186118679605512	-4.8745798209019	0.73021003717291
TG(18:1_32:2)	0.168895518552123	2.69039811954849e-07	1.06180346200795e-05	-0.311481965859246	-0.749440322529238	0.126476390810746	0.215211196835489	-5.30255326465382	0.667135137292969
TG(18:1_32:3)	0.0665154698494728	7.82872408441683e-09	1.26435489424844e-06	-0.4235069769608	-0.869980521894226	0.0229665679726263	0.100751373448466	-7.33540855985883	0.996749024819365
TG(18:1_33:0)	0.106314236009395	6.5837608986124e-08	3.50851544460589e-06	-0.369060650095362	-0.811091893896956	0.0729705937062327	0.150005017931064	-5.73580496040677	0.823894212788844
TG(18:1_33:1)	0.0655888822903536	2.70079890091985e-07	8.49580919376861e-06	-0.425087437535245	-0.871698340532697	0.0215234654622063	0.0995919637725763	-4.97529323804174	1.0017757040465
TG(18:1_34:1)	0.0780573995834999	1.23458493000874e-05	0.000245551464257446	-0.405295274845959	-0.850220029867352	0.0396294801754337	0.115808398027642	-4.31392743414833	0.936259945921027
TG(18:1_34:2)	0.02287248953231	5.72961665886134e-06	8.86449403485707e-05	-0.537927893656121	-0.995531122560594	-0.0803246647516491	0.0381002655821229	-3.95152776419886	1.41907199701602
TG(18:1_34:3)	0.00476078309066367	3.2964114329227e-07	1.23187197134225e-05	-0.692826291935204	-1.1691015168163	-0.21655106705411	0.00899744327226346	-5.22381219411815	2.04588088283794
TG(18:1_34:4)	0.00608823814389814	1.24355260346038e-08	1.35932741744276e-06	-0.669190811894054	-1.14236477723989	-0.196016846548218	0.0113328959002484	-6.77228164948838	1.94565910048105
TG(18:1_35:2)	0.0110914884728389	1.0552139741279e-07	3.34032324760202e-06	-0.610703399877259	-1.07658602155192	-0.144820778202593	0.0196969536672828	-4.98438024055193	1.70560093667048
TG(18:1_36:0)	0.102861097828065	1.22705390254591e-08	1.55990971667382e-06	-0.373007437362216	-0.815341594631384	0.0693267199069511	0.146470411192959	-6.99012009630411	0.834250099224484
TG(18:1_36:1)	0.061870674655628	7.88696212212491e-07	1.71735774581428e-05	-0.431635730694083	-0.878820741049917	0.015549279661751	0.0941775294019165	-4.44457707674843	1.02605270677064
TG(18:1_36:2)	0.0448486868752713	1.17255930370605e-05	0.00017200992152814	-0.467026988500938	-0.917452912367071	-0.0166010646348057	0.0699911325477719	-3.87475898607317	1.15495697897882
TG(18:1_36:3)	0.0031522977532266	2.21632270452115e-06	3.11287467525706e-05	-0.732103669947593	-1.21372307535893	-0.250484264536252	0.00603133130493511	-3.81200763152711	2.21958681479662
TG(18:1_36:4)	0.000695094769736716	2.2647603070973e-07	8.95268309743928e-06	-0.873996421843759	-1.37679056730708	-0.371202276380436	0.00144150526072916	-5.30488984482691	2.84118376832851
TG(18:2_30:0)	0.149134535190665	9.85612698405935e-08	7.47886682302953e-06	-0.3274127333087	-0.766432638883503	0.111607172266103	0.199543854798906	-6.24565503982962	0.699961642312531
TG(18:2_32:0)	0.113976360516287	3.79076792249167e-07	1.48306527648377e-05	-0.360679029659928	-0.802077006189255	0.0807189468694004	0.159360612667569	-5.28994815369656	0.797619009256515
TG(18:2_32:1)	0.0774870364140748	6.62925850610912e-07	1.66600195530112e-05	-0.406137677506348	-0.851132688681367	0.0388573336686703	0.115390333744333	-4.65139877223995	0.937830570533193
TG(18:2_32:2)	0.14578697728183	1.05234044270204e-07	2.45725847829059e-06	-0.330280481681585	-0.769496820912228	0.108935857549058	0.198450114449715	-4.54537621075634	0.702348646291383
TG(18:2_34:1)	0.0195381045147306	4.21003429391086e-06	6.53906865223504e-05	-0.554027130198434	-1.01338392657691	-0.0946703338199618	0.0331718367859987	-3.95718127960656	1.47923048012544
TG(18:2_34:2)	0.00198170447214585	1.88324665247059e-06	2.57194180135755e-05	-0.775932699405776	-1.26378801758237	-0.288077381229182	0.00390029733689853	-3.7715641273046	2.40890228352426
TG(18:2_36:2)	0.00412539893520729	1.16759317969902e-06	1.71849127289548e-05	-0.706517850241014	-1.18462925793849	-0.228406442543533	0.00784460474448648	-3.87953293138738	2.1054289337358
TG(18:2_36:3)	0.000191054283498939	6.09165752744692e-07	9.19038851026543e-06	-0.994676654508905	-1.51758082799377	-0.47177248102404	0.000419558435605843	-3.9152191096263	3.37720754259749
TG(18:2_36:4)	0.000153174027442492	1.5194429909843e-07	3.19129043739849e-06	-1.01542024038813	-1.54195858207639	-0.48888189869987	0.000344223814398036	-4.39252546185788	3.46315908722203
TG(18:3_34:1)	0.034236382775982	3.77669068019005e-07	9.68109081405828e-06	-0.495912311565021	-0.949153573035123	-0.0426710500949194	0.0545034335564281	-4.67997507827034	1.26357613758319
TG(20:1_34:1)	0.148779281678808	2.3454620233101e-08	6.32674276984438e-07	-0.327714542637749	-0.76675504487249	0.111325959596992	0.199543854798906	-4.75351889388027	0.699961642312531
TG(20:1_34:2)	0.0559910412036895	2.09454309552627e-08	2.97017056084164e-07	-0.442743863446206	-0.890921087355502	0.00543336046308912	0.0860757797608959	-3.82583830630233	1.0651190343297
TG(20:3_32:2)	0.360414696067101	1.05965727594639e-07	4.08587195696082e-07	-0.20426231248386	-0.636407664777686	0.227883039809966	0.377519122321132	-1.94704626301119	0.423061045337528
TG(20:4_32:2)	0.165384274878942	2.57746941279612e-07	8.75593245284417e-07	-0.314197744317346	-0.752333502982534	0.123938014347841	0.21248956730808	-1.76430551794744	0.672662387833705
TG(20:4_34:1)	0.0300406251180808	8.83659157859108e-08	6.90338691540244e-06	-0.509668176029764	-0.964303046618614	-0.0550333054409149	0.0483466310494112	-6.28767053005657	1.31563378357946
TG(22:6_34:1)	0.000872264239676436	3.98440005926693e-08	2.77586316809204e-06	-0.852800643076451	-1.35225454360735	-0.35334674254555	0.0017790735977559	-6.12243013351484	2.74980608539661
TG(22:6_34:2)	0.000123788570756846	2.05239642988753e-08	1.36330576809387e-06	-1.03545893123882	-1.56555479502469	-0.505363067452959	0.000282292755452881	-6.0536559409737	3.54930026711418
